# Supplementary material for: Drug Repurposing Screening Identifies Novel Compounds That Effectively Inhibit Toxoplasma gondii Growth
Source: mSphere. 2016 Mar 2;1(2):e00042-15. doi: 10.1128/mSphere.00042-15 (PMC4894684; doi:10.1128/mSphere.00042-15)
Supplement: Table S1 [file sph002162041st1.xlsx]

## Sheet: Primary Screening Data
			Screen #1: 21% Oxygen			Screen #2: 21% Oxygen
Compound #	Compound	Brief Description	% Cell Viability	Log2 Parasite Growth	% Parasite Growth	% Cell Viability	Log2 Parasite Growth	% Parasite Growth	Average Cell Viability	Average Parasite Growth	Average Log2 Parasite Growth
1	NMDA	Selective NMDA agonist	97.4349	0.0259594	101.816	104.793	-0.194959	87.3598	101.114	94.5877	-0.0802751
2	S-Sulfo-L-cysteine sodium salt	Group I agonist	98.7628	-0.0575921	96.0866	100.318	0.0757291	105.389	99.5402	100.738	0.010608
3	(RS)-AMPA	Selective AMPA agonist	95.9579	0.445617	136.19	100.343	-0.363825	77.7102	98.1504	106.95	0.0969349
4	ZAPA sulphate	Agonist at 'low affinity' GABAA receptor. More potent than GABA/muscimol	98.0991	0.333478	126.005	101.392	-0.211832	86.344	99.7455	106.174	0.0864356
5	cis-ACPD	Potent NMDA agonist. Also group II mGluR agonist	92.7422	0.38009	130.142	99.5724	-0.113434	92.4385	96.1573	111.29	0.154329
6	L-Quisqualic acid	AMPA/group I mGlu agonist	94.6867	0.175752	112.955	97.8511	-0.233204	85.0743	96.2689	99.0148	-0.0142839
7	DNQX	Selective non-NMDA antagonist	97.0854	0.151153	111.046	99.9714	-0.466388	72.3775	98.5284	91.7116	-0.124824
8	Homoquinolinic acid	Selective, potent NMDA agonist	96.1236	-0.203292	86.8566	95.928	-0.241843	84.5664	96.0258	85.7115	-0.222439
9	L-Cysteinesulfinic acid	NMDA and mGlu agonist	95.4471	-0.828742	56.302	97.4854	-0.604387	65.7751	96.4662	61.0385	-0.712208
10	Kainic acid	Potent excitant and neurotoxin	98.8765	-0.575112	67.1234	99.4933	-0.991803	50.2849	99.1849	58.7042	-0.768465
11	Kynurenic acid	Broad spectrum EAA antagonist	93.3495	0.435466	135.235	92.7786	0.143629	110.468	93.0641	122.851	0.296914
12	Quinolinic acid	Endogenous NMDA agonist and transmitter candidate	95.7104	0.42182	133.962	85.9881	0.221105	116.563	90.8492	125.262	0.32495
13	Guvacine hydrochloride	Specific GABA uptake inhibitor	90.3222	0.404579	132.37	88.5257	0.403886	132.307	89.424	132.338	0.404233
14	Isoguvacine hydrochloride	Selective GABAA agonist	88.1604	0.452344	136.826	88.6874	0.303563	123.419	88.4239	130.123	0.379871
15	7-Chlorokynurenic acid	Potent competitive inhibitor of L-glutamate uptake	85.9282	0.163506	112.001	87.4979	0.332946	125.958	86.7131	118.979	0.250712
16	2-Hydroxysaclofen	Selective GABAB antagonist, more potent than Cat. No. 0246	89.8468	0.235475	117.729	87.1761	0.551168	146.527	88.5115	132.128	0.401939
17	Saclofen	Selective GABAB antagonist	88.5896	-0.0528211	96.4049	85.6259	0.389974	131.037	87.1078	113.721	0.185498
18	(S)-AMPA	Selective AMPA agonist. Active isomer of (RS)-AMPA (Cat. No. 0169)	88.645	-0.171917	88.7662	86.9016	0.450207	136.624	87.7733	112.695	0.172423
19	(R)-(+)-HA-966	NMDA partial agonist/antagonist, acts at glycine site	87.7292	-0.284854	82.0825	99.9303	0.173172	112.754	93.8298	97.418	-0.0377399
20	(S)-(-)-HA-966	NMDA antagonist/partial agonist	93.1935	-0.488815	71.261	86.8009	0.246032	118.594	89.9972	94.9276	-0.0751012
21	5,7-Dichlorokynurenic acid	Potent NMDA antagonist, acts glycine site	92.0746	0.623053	154.013	93.7154	0.230503	117.324	92.895	135.669	0.440088
22	(RS)-4-Carboxy-3-hydroxyphenylglycine	Broad spectrum EAA ligand	85.453	0.408044	132.689	90.3941	0.36459	128.752	87.9236	130.72	0.386481
23	(RS)-(Tetrazol-5-yl)glycine	Highly potent NMDA receptor agonist	84.605	0.745875	167.699	87.6133	0.318329	124.689	86.1092	146.194	0.547882
24	(S)-4-Carboxy-3-hydroxyphenylglycine	Group I antagonist/group II agonist	85.7924	0.684343	160.697	85.664	0.324193	125.196	85.7282	142.947	0.515477
25	(R)-3-Carboxy-4-hydroxyphenylglycine	Ionotropic glutamate receptor antagonist	88.8983	0.669984	159.106	85.0312	0.463552	137.893	86.9647	148.499	0.570457
26	(S)-3-Carboxy-4-hydroxyphenylglycine	Group I antagonist/group II agonist	83.0169	0.669984	159.106	83.1758	0.546159	146.019	83.0963	152.562	0.609399
27	(RS)-3,5-DHPG	Selective group I mGlu agonist	88.2138	0.617078	153.377	84.3927	0.395555	131.545	86.3032	142.461	0.510564
28	nor-Binaltorphimine dihydrochloride	Standard κ selective antagonist	85.3876	0.273961	120.912	85.0749	0.327117	125.45	85.2313	123.181	0.300784
29	2-BFI hydrochloride	Potent, selective I2 ligand. Putative agonist	85.1911	0.00780571	100.543	83.8734	0.224244	116.817	84.5323	108.68	0.12008
30	1-Acetyl-4-methylpiperazine hydrochloride	Nicotinic agonist	89.0881	-0.318816	80.1728	90.6396	0.452886	136.878	89.8638	108.525	0.118029
31	4-Acetyl-1,1-dimethylpiperazinium iodide	Nicotinic agonist	92.8071	0.478944	139.372	97.1572	0.27357	120.879	94.9822	130.126	0.379908
32	N-Acetyltryptamine	Melatonin partial agonist (MT1/MT2). Also MT3 antagonist	88.1803	0.592927	150.83	85.9661	0.487268	140.179	87.0732	145.505	0.541064
33	(±)-1-(1,2-Diphenylethyl)piperidine maleate	NMDA antagonist, acts ion channel site	85.1149	0.465705	138.099	94.4291	0.140309	110.214	89.772	124.157	0.312161
34	NBQX	Potent AMPA antagonist. More selective than CNQX (Cat. No. 0190)	80.5189	0.589879	150.512	85.3983	0.452886	136.878	82.9586	143.695	0.523008
35	A-7 hydrochloride	Calmodulin antagonist	86.2479	0.620068	153.695	89.8822	0.375927	129.767	88.0651	141.731	0.503156
36	Arecaidine but-2-ynyl ester tosylate	Muscarinic agonist	87.0464	0.611079	152.74	88.8975	0.439441	135.608	87.9719	144.174	0.527811
37	Arecaidine propargyl ester tosylate	Muscarinic agonist	85.5238	0.425243	134.28	88.7589	0.492485	140.687	87.1413	137.483	0.459256
38	N-[2-(Acetoxy)ethyl]-3-pyridinecarboxamide	K+ channel opener; vasodilator	85.2251	0.113449	108.181	80.4112	0.341645	126.72	82.8182	117.451	0.232054
39	3-Methyl-GABA	Activator of GABA amino-transferase	84.625	0.211882	115.82	84.3367	0.291641	122.403	84.4809	119.111	0.252313
40	(RS)-Atenolol	β1 antagonist	95.9443	0.117687	108.499	87.4889	-0.0325188	97.7712	91.7166	103.135	0.0445381
41	Spaglumic acid	Selective mGlu3 agonist	90.3453	0.435466	135.235	90.2344	0.332946	125.958	90.2899	130.597	0.385116
42	S-(-)-Atenolol	β1-antagonist. Active isomer of atenolol (Cat. No. 0387)	80.7339	0.655482	157.514	84.3252	0.487268	140.179	82.5296	148.846	0.573825
43	N-Acetylglycyl-D-glutamic acid	Potent convulsant	86.2401	0.559045	147.329	92.1707	0.224244	116.817	89.2054	132.073	0.401335
44	β-CCB	Benzodiazepine inverse agonist, putative endogenous ligand	80.8123	0.812753	175.656	82.0966	0.306528	123.673	81.4544	149.664	0.581731
45	MDL 73005EF hydrochloride	Potent and selective 5-HT1A partial agonist	86.0975	0.687197	161.015	85.1895	0.510599	142.464	85.6435	151.74	0.601599
46	MDL 72832 hydrochloride	Potent 5-HT1A ligand	86.1434	0.678616	160.06	85.9127	0.602741	151.86	86.0281	155.96	0.641177
47	Ro 20-1724	PDE4 inhibitor	86.142	0.807515	175.019	87.8902	0.45556	137.131	87.0161	156.075	0.642244
48	YS-035 hydrochloride	Inhibits K+ outward/pacemaker current	87.0238	0.262522	119.957	89.8019	0.602741	151.86	88.4128	135.909	0.442637
49	GBR 13069 dihydrochloride	Potent dopamine uptake inhibitor	82.7032	-1.7121	30.5215	81.3741	-1.50215	35.3026	82.0387	32.912	-1.60331
50	GBR 12909 dihydrochloride	Selective DA uptake inhibitor. Also σ ligand	85.5302	ND	0	88.1883	-3.00599	12.4482	86.8593	6.2241	-4.00599
51	Benzoquinonium dibromide	Nicotinic antagonist	97.9145	0.580697	149.557	89.4568	0.113469	108.183	93.6856	128.87	0.365916
52	UK 14,304	α2 agonist	85.0633	0.533893	144.783	89.1351	0.143629	110.468	87.0992	127.626	0.351917
53	L-693,403 maleate	High affinity σ ligand	93.5784	0.508296	142.237	99.4451	0.353163	127.736	96.5118	134.986	0.432814
54	Bromocriptine mesylate	Selective D2-like agonist	81.9583	-3.71682	7.60545	85.6627	-2.35413	19.5585	83.8105	13.582	-2.88024
55	SC-10	Protein kinase C activator	96.0533	0.614081	153.058	90.8896	0.239841	118.086	93.4715	135.572	0.439062
56	ML 9 hydrochloride	Myosin light chain kinase inhibitor	84.104	0.432066	134.916	83.2515	0.116852	108.437	83.6778	121.677	0.283051
57	MY-5445	PDE5 inhibitor	86.4598	0.527536	144.146	85.1691	0.508025	142.21	85.8144	143.178	0.517813
58	SC-9	Protein kinase C activator	91.5678	0.704206	162.925	91.7598	0.381562	130.275	91.6638	146.6	0.551885
59	Etazolate hydrochloride	PDE4 inhibitor	90.095	0.505064	141.919	84.8629	0.173172	112.754	87.479	127.336	0.348641
60	DPCPX	A1 selective antagonist	98.9009	0.113449	108.181	94.8597	-0.0250439	98.2791	96.8803	103.23	0.0458636
61	m-Chlorophenylbiguanide hydrochloride	Potent and specific 5-HT3 agonist	88.3119	0.517947	143.192	90.2394	0.291641	122.403	89.2756	132.797	0.409227
62	4-Chlorophenylguanidine hydrochloride	Urokinase inhibitor	85.5139	0.351585	127.596	89.0292	0.294631	122.657	87.2715	125.127	0.323389
63	6-Chloromelatonin	Melatonin agonist	88.2769	0.562158	147.648	90.915	0.192537	114.277	89.596	130.962	0.389153
64	Calpeptin	Calpain and cathepsin L inhibitor	95.7659	-2.59795	16.5173	93.8367	-2.09742	23.3675	94.8013	19.9424	-2.32609
65	Carbetapentane citrate	High affinity σ1 ligand	88.6471	0.583765	149.875	90.7566	0.306528	123.673	89.7019	136.774	0.451795
66	(S)-(-)-Carbidopa	Aromatic L-amino acid decarboxylase inhibitor	83.4008	0.772999	170.882	89.6208	0.294631	122.657	86.5108	146.769	0.553552
67	Chlormezanone	Skeletal muscle relaxant	91.6874	0.681482	160.379	85.3975	0.375927	129.767	88.5425	145.073	0.536779
68	Clomipramine hydrochloride	5-HT re-uptake inhibitor	85.2075	-1.308	40.3881	85.214	-1.46123	36.3183	85.2108	38.3532	-1.38258
69	5-Carboxamidotryptamine maleate	5-HT1 agonist. Also has high affinity for 5-ht5a and 5-HT7	91.3853	1.06402	209.075	91.2751	0.0930056	106.659	91.3302	157.867	0.65871
70	Cinanserin hydrochloride	Selective 5-HT2 antagonist	89.0717	0.340748	126.641	85.8921	0.176418	113.007	87.4819	119.824	0.260921
71	Capsazepine	Vanilloid receptor antagonist. Also activator of ENaCδ	99.0317	0.775684	171.2	102.435	0.373101	129.513	100.733	150.357	0.58839
72	Nitrocaramiphen hydrochloride	Muscarinic antagonist, M1 > M2	93.598	0.30774	123.777	99.1778	-0.416639	74.9168	96.3879	99.3468	-0.00945509
73	Dihydroergocristine mesylate	Partial α agonist. Non-selective	92.9323	-3.71682	7.60545	88.1341	-3.33514	9.90886	90.5332	8.75715	-3.51339
74	Dihydroergotamine mesylate	Partial α agonist. Non-selective	89.0885	-1.34252	39.4332	89.8764	-1.35433	39.1116	89.4824	39.2724	-1.34841
75	Flurofamide	Urease inhibitor	102.278	0.191922	114.228	97.7982	-0.604387	65.7751	100.038	90.0017	-0.151975
76	Dilazep dihydrochloride	Adenosine uptake inhibitor	102.497	-0.688939	62.031	95.2941	-1.10545	46.4759	98.8955	54.2534	-0.882214
77	4-DAMP	Muscarinic M3 antagonist	100.791	0.187896	113.91	99.557	-0.756996	59.1727	100.174	86.5414	-0.208537
78	OR-486	Catechol-O-methyl transferase inhibitor	99.2071	0.138694	110.091	92.2491	-0.977304	50.7928	95.7281	80.4418	-0.313983
79	Alrestatin	Aldose reductase inhibitor	105.286	0.243255	118.366	96.3111	-0.290301	81.7732	100.799	100.07	0.00100342
80	1,3-Dipropyl-8-phenylxanthine	A1 selective antagonist	105.804	-1.27429	41.3429	94.671	-0.92768	52.5703	100.237	46.9566	-1.0906
81	(±)-U-50488 hydrochloride	Standard selective κ agonist	102.106	-0.0751716	94.9229	98.1908	-0.401191	75.7233	100.149	85.3231	-0.228991
82	(-)-U-50488 hydrochloride	Standard selective κ agonist. More active enantiomer of (±)-U-50488 (Cat. No. 0495)	97.4672	-0.0967324	93.5149	91.079	-0.32056	80.0759	94.2731	86.7954	-0.20431
83	U-54494A hydrochloride	κ agonist	100.218	0.0478402	103.372	99.8003	0.0218761	101.528	100.009	102.45	0.0349165
84	Diphenyleneiodonium chloride	Binds to flavoproteins and inhibits NOS	28.3605	ND	0	33.1392	ND	0	30.7499	0	ND
85	Dimaprit dihydrochloride	Standard H2 selective agonist	95.0308	-0.438283	73.8012	96.5778	-0.455511	72.9252	95.8043	73.3632	-0.446871
86	Dantrolene, sodium salt	Ca2+ release inhibitor	98.5677	ND	0	96.9442	-5.2313	2.66209	97.7559	1.33104	-6.2313
87	BD 1008 dihydrobromide	Potent, selective σ ligand	97.5106	0.0079904	100.555	95.3422	-0.303854	81.0086	96.4264	90.782	-0.139522
88	SKF 91488 dihydrochloride	Histamine N-methyltransferase inhibitor	101.853	-0.269616	82.954	100.575	0.0524739	103.704	101.214	93.3291	-0.0996012
89	GBR 12783 dihydrochloride	Potent, selective dopamine uptake inhibitor	100.045	-3.26034	10.4361	97.7547	-2.18851	21.9378	98.8999	16.187	-2.62709
90	GBR 12935 dihydrochloride	Selective dopamine uptake inhibitor	107.261	ND	0	101.489	-3.65339	7.94733	104.375	3.97366	-4.65339
91	Dobutamine hydrochloride	α1, β1 and β2 agonist	88.9674	0.860144	181.522	82.7329	0.775423	171.169	85.8501	176.346	0.818406
92	EBPC	Aldose reductase inhibitor	91.1254	0.21468	116.045	83.6325	-0.0693021	95.3099	87.3789	105.677	0.0796649
93	Flunarizine dihydrochloride	Dual Na+/Ca2+ channel (T-type) blocker	98.7642	-1.0558	48.1032	87.418	-0.631937	64.5309	93.0911	56.3171	-0.828356
94	8-Hydroxy-DPAT hydrobromide	Selective 5-HT1A agonist. Also has moderate affinity for 5-HT7	94.3592	0.188179	113.932	81.5949	0.366106	128.887	87.9771	121.41	0.279884
95	HEAT hydrochloride	Highly selective α1 antagonist	93.984	-0.76082	59.0161	85.4545	-0.371875	77.2778	89.7192	68.1469	-0.55328
96	MR 16728 hydrochloride	Stimulates ACh release	92.0911	-0.239326	84.7141	85.5458	-0.298327	81.3195	88.8185	83.0168	-0.268525
97	trans-4-Hydroxycrotonic acid	GHB receptor ligand	89.1674	0.0280537	101.964	89.7887	0.184635	113.653	89.4781	107.808	0.108468
98	Fasudil hydrochloride	Inhibitor of cyclic nucleotide dependent- and Rho-kinases	90.9432	-0.397572	75.9135	90.1946	0.0739392	105.259	90.5689	90.5861	-0.142639
99	C-1	Protein kinase C inhibitor	88.9953	-0.118622	92.1067	90.3281	-0.197161	87.2265	89.6617	89.6666	-0.157357
100	IPAG	Potent σ antagonist	78.3428	ND	0	77.7362	ND	0	78.0395	0	ND
101	Ifenprodil hemitartrate	Non-competitive NMDA antagonist. Also σ ligand	85.6338	0.174745	112.876	85.8425	0.250213	118.938	85.7382	115.907	0.212972
102	MMPX	PDE1 inhibitor	87.4823	0.34034	126.605	82.0004	0.227406	117.073	84.7413	121.839	0.284978
103	NAN-190 hydrobromide	5-HT1A antagonist	88.1279	0.324205	125.197	84.1359	0.498996	141.323	86.1319	133.26	0.414246
104	FG 7142	Benzodiazepine inverse agonist	84.6409	0.459624	137.518	80.6787	0.144621	110.544	82.6598	124.031	0.310703
105	BP 554 maleate	Selective 5-HT1A agonist	95.7787	0.336324	126.254	86.0543	0.352119	127.643	90.9165	126.948	0.344243
106	α-Methyl-5-hydroxytryptamine maleate	5-HT2B agonist	82.8418	0.283058	121.677	82.517	0.730174	165.884	82.6794	143.781	0.523868
107	2-Methyl-5-hydroxytryptamine hydrochloride	5-HT3 agonist/potent 5-HT6 ligand	86.3409	0.174745	112.876	79.6568	0.727468	165.573	82.9989	139.225	0.477416
108	N-Methylquipazine dimaleate	5-HT3 agonist	83.2843	0.0130325	100.907	84.6794	0.276372	121.115	83.9818	111.011	0.150702
109	Metaphit	Acylator of PCP and σ receptors	83.6487	-1.08782	47.0471	82.2187	-0.849053	55.5149	82.9337	51.281	-0.963504
110	(R)-(-)- α-Methylhistamine dihydrobromide	Potent, standard H3 agonist	89.8187	-0.16342	89.2906	89.8631	0.316544	124.534	89.8409	106.912	0.0964305
111	PCA 4248	PAF receptor antagonist	87.9736	0.463313	137.87	88.5153	0.623584	154.07	88.2444	145.97	0.545673
112	(S)-(+)-a-Methylhistamine dihydrobromide	H3 agonist, less active enantiomer	85.725	0.278877	121.325	82.9149	0.0739392	105.259	84.3199	113.292	0.180044
113	N α-Methylhistamine dihydrochloride	Non-selective H3 agonist	86.1414	0.0130325	100.907	87.8301	0.043798	103.082	86.9858	101.995	0.0284973
114	Methyl 2,5-dihydroxycinnamate	EGFR-kinase inhibitor	84.062	0.0673606	104.78	83.9811	0.558072	147.23	84.0215	126.005	0.33348
115	3-MPPI	α1 ligand	92.2354	0.470662	138.574	84.7628	0.386837	130.752	88.4991	134.663	0.429358
116	Methiothepin maleate	Has moderate affinity for 5-ht5 and high affinity for 5-ht6 and 5-HT7. Also antagonist at 5-HT1 and 5-HT2	82.771	ND	0	80.3804	ND	0	81.5757	0	ND
117	Minoxidil	K+ channel (KATP) opener	84.7587	0.023064	101.612	84.2677	0.257735	119.56	84.5132	110.586	0.145166
118	L-(-)- α-Methyldopa	Aromatic L-amino acid decarboxylase inhibitor	78.4301	0.236399	117.805	80.1788	0.793651	173.346	79.3044	145.575	0.541764
119	5-Methylfurmethiodide	Potent muscarinic agonist	90.0757	-0.0698309	95.275	84.1645	0.0653919	104.637	87.1201	99.9559	-0.000635791
120	PRE-084 hydrochloride	Highly selective σ1 agonist	92.6976	-0.209656	86.4743	85.9196	0.172747	112.72	89.3086	99.5973	-0.00582141
121	Metergoline	5-HT2 antagonist. Also 5-HT1 antagonist and 5-HT1D ligand. Has moderate affinity for 5-HT6 and high affinity for 5-HT7	88.0542	-0.501584	70.6331	85.6276	-0.486596	71.3707	86.8409	71.0019	-0.494071
122	NPPB	Chloride channel blocker	85.2561	0.274687	120.973	88.5901	0.37996	130.131	86.9231	125.552	0.328283
123	Naftopidil hydrochloride	α1 antagonist	87.6693	0.244994	118.509	85.4384	0.250213	118.938	86.5539	118.724	0.247606
124	Naloxone hydrochloride	Broad spectrum opioid antagonist	89.0279	0.410797	132.942	88.3938	0.611892	152.826	88.7109	142.884	0.514845
125	Nimodipine	Ca2+ channel blocker (L-type)	86.9147	0.110336	107.948	91.0355	0.33088	125.778	88.9751	116.863	0.224818
126	Nitrendipine	Ca2+ channel blocker (L-type)	84.022	0.287226	122.029	86.8975	0.192507	114.275	85.4597	118.152	0.240644
127	7-Nitroindazole	Non-selective NOS inhibitor	83.7121	0.311983	124.141	85.802	0.32373	125.156	84.757	124.649	0.317868
128	Nicergoline	α antagonist	81.2675	0.287226	122.029	87.102	0.37996	130.131	84.1847	126.08	0.334338
129	GW 583340 dihydrochloride	Potent dual EGFR/ErbB2 inhibitor; orally active	81.3735	-0.9938	50.2153	84.5049	-0.383529	76.656	82.9392	63.4357	-0.656634
130	(±)-Palmitoylcarnitine chloride	Protein kinase C inhibitor	93.0241	-0.118622	92.1067	86.5779	0.305699	123.602	89.801	107.854	0.109082
131	Parthenolide	5-HT release inhibitor	113.043	-0.239326	84.7141	108.06	-0.141678	90.6464	110.551	87.6803	-0.189676
132	4-PPBP maleate	Specific σ ligand, NMDA antagonist	97.009	-0.338585	79.0816	93.848	-0.207481	86.6048	95.4285	82.8432	-0.271545
133	Prazosin hydrochloride	α1 and α2B antagonist. MT3 antagonist	90.9297	-0.221451	85.7702	86.4953	-0.710495	61.1111	88.7125	73.4407	-0.445349
134	Propranolol hydrochloride	β antagonist	86.9122	0.124382	109.004	84.9035	-0.156599	89.7137	85.9079	99.3589	-0.00927866
135	2-PMDQ	Potent, selective α1 antagonist	88.856	0.287226	122.029	86.1454	0.246437	118.627	87.5007	120.328	0.266975
136	Quipazine dimaleate	5-HT3 agonist	91.0293	0.278877	121.325	84.9267	0.132396	109.611	87.978	115.468	0.207495
137	Rosmarinic acid	Anti-inflammatory, cytostatic and anti-viral	79.577	0.0866188	106.188	81.0306	0.188576	113.964	80.3038	110.076	0.138498
138	Spiroxatrine	Potent α2C antagonist	86.2422	0.488871	140.335	83.7379	0.498996	141.323	84.9901	140.829	0.493942
139	TPCA-1	Potent, selective inhibitor of IKK-2	78.4412	-0.239326	84.7141	78.7803	-0.524805	69.5053	78.6108	77.1097	-0.375015
140	Salsolinol-1-carboxylic acid	Endogenous amino acid	81.2455	-0.174841	88.5865	75.527	0.265219	120.182	78.3862	104.384	0.0619029
141	MDL 72222	5-HT3 antagonist	86.9471	-0.804502	57.256	83.8839	-0.271009	82.874	85.4155	70.065	-0.513234
142	Tropanyl-3,5-dimethylbenzoate	5-HT3 antagonist	86.8065	-0.00214513	99.8514	86.2531	-0.0787445	94.6881	86.5298	97.2698	-0.0399365
143	Thioperamide	H3 antagonist and H4 inverse agonist	89.0492	0.466992	138.222	91.1995	0.136482	109.922	90.1244	124.072	0.311181
144	HTMT dimaleate	H1 / H2 agonist	88.9065	0.00293066	100.203	93.3025	-0.151608	90.0247	91.1045	95.114	-0.0722704
145	(S)-Timolol maleate	β1 antagonist	84.2481	0.236399	117.805	85.2226	0.265219	120.182	84.7353	118.993	0.250881
146	(±)-Vesamicol hydrochloride	Inhibits ACh transport	89.8921	0.0818279	105.836	87.2688	-0.0882501	94.0663	88.5804	99.9511	-0.000706276
147	FGIN-1-27	Potent, specific ligand for mitochondrial DBI receptor	105.211	0.39929	131.886	103.921	0.772801	170.858	104.566	151.372	0.598099
148	FGIN-1-43	Potent, specific ligand for mitochondrial DBI receptor	98.4656	0.67533	159.696	96.9793	0.929374	190.445	97.7224	175.071	0.807937
149	Mepyramine maleate	Selective H1 inverse agonist	91.4598	0.156633	111.468	87.2337	0.253978	119.249	89.3467	115.359	0.206127
150	NU 7026	Selective DNA-PK inhibitor	83.5808	-0.192145	87.5304	82.3068	-0.136738	90.9573	82.9438	89.2438	-0.164175
151	trans-Triprolidine hydrochloride	Standard H1 antagonist, highly potent	96.1517	0.311983	124.141	94.6238	-0.531273	69.1944	95.3877	96.6678	-0.0488921
152	L-NAME hydrochloride	Non-selective NOS inhibitor	94.5751	-0.0226359	98.4432	96.9309	-0.631937	64.5309	95.753	81.4871	-0.295357
153	Amthamine dihydrobromide	Highly selective standard H2 agonist	98.6807	-0.0381973	97.3871	97.8647	-0.141678	90.6464	98.2727	94.0168	-0.08901
154	PK 11195	Antagonist at peripheral benzodiazepine receptors	109.501	0.119715	108.652	106.713	-0.681431	62.3547	108.107	85.5034	-0.225947
155	AH 6809	EP1 and EP2 receptor antagonist	98.425	-0.113119	92.4587	95.3697	-0.486596	71.3707	96.8974	81.9147	-0.287806
156	NPC 15199	Increases intracellular Ca2+ levels	96.8914	-0.390899	76.2654	96.4404	-1.20457	43.3898	96.6659	59.8276	-0.741116
157	(+)-AJ 76 hydrochloride	Antagonist; preferential action at D2-like autoreceptors	96.5954	-0.263507	83.3061	94.1922	-1.01136	49.6078	95.3938	66.4569	-0.589508
158	2-Phenylmelatonin	Potent melatonin agonist	98.542	0.703672	162.864	91.832	0.427426	134.483	95.187	148.674	0.572151
159	L-690,330	Inositol monophosphatase inhibitor	96.537	0.210298	115.693	94.0309	-0.223104	85.672	95.284	100.682	0.00981097
160	Diltiazem hydrochloride	Ca2+ channel blocker (L-type)	97.9683	0.316068	124.493	100.911	-0.638905	64.22	99.4398	94.3567	-0.0838036
161	Dipyridamole	Adenosine transport inhibitor	93.6108	0.51373	142.774	95.1351	0.488661	140.314	94.373	141.544	0.50125
162	Ipratropium bromide	Muscarinic antagonist	98.4949	-0.137292	90.9224	94.6462	-0.705535	61.3215	96.5706	76.122	-0.393615
163	Pilocarpine hydrochloride	Muscarinic agonist	102.567	-0.150005	90.1247	99.0342	-0.668545	62.9141	100.801	76.5194	-0.386102
164	Retinoic acid	Endogenous retinoic acid receptor agonist.	97.7496	-0.0936557	93.7145	99.8902	-0.390399	76.2919	98.8199	85.0032	-0.234411
165	BRL 52537 hydrochloride	Potent and selective κ agonist	97.6787	-0.105989	92.9168	99.0327	-0.49014	71.1956	98.3557	82.0562	-0.285316
166	3'-Fluorobenzylspiperone maleate	D2-like receptor ligand	76.6854	ND	0	81.0168	ND	0	78.8511	0	ND
167	BTCP maleate	Potent dopamine uptake inhibitor	100.004	-0.560882	67.7888	99.9122	-0.690625	61.9585	99.9581	64.8737	-0.624295
168	Anpirtoline hydrochloride	Highly potent 5-HT1B agonist. Also 5-HT3 antagonist	98.1771	-0.0693033	95.3098	94.6226	-0.798384	57.4993	96.3999	76.4046	-0.388269
169	L-701,252	NMDA antagonist, acts glycine site	94.5267	-0.377773	76.9625	93.2614	-1.10932	46.3511	93.8941	61.6568	-0.697668
170	7-Hydroxy-DPAT hydrobromide	Dopamine agonist (D3 ≥ D2 < > D4)	99.1792	-0.143634	90.5236	103.388	-1.1909	43.803	101.284	67.1633	-0.574255
171	Cyclothiazide	AMPA selective desensitization inhibitor	92.0445	0.219701	116.449	91.7164	0.250639	118.973	91.8805	117.711	0.235253
172	7-Hydroxy-PIPAT maleate	D3 agonist (D3 > D2)	90.8084	0.629841	154.739	88.6045	1.04649	206.55	89.7064	180.645	0.853156
173	Tetrindole mesylate	MAO-A inhibitor	95.9407	-2.76209	14.7411	85.3893	-3.10376	11.6326	90.665	13.1868	-2.92283
174	Pirlindole mesylate	MAO-A inhibitor	92.456	0.485238	139.982	83.4696	0.707061	163.248	87.9628	151.615	0.600409
175	BU 224 hydrochloride	Potent, selective I2 ligand. Putative antagonist	96.684	0.263502	120.039	89.4017	0.0071864	100.499	93.0429	110.269	0.141029
176	BU 239 hydrochloride	Potent, highly selective I2 ligand	91.0594	0.234449	117.646	89.8348	-0.209487	86.4845	90.4471	102.065	0.0294899
177	Pyrrolidinedithiocarbamate ammonium	Inhibits NF-κB, prevents increase in NOS mRNA	63.3708	ND	0	68.3269	ND	0	65.8488	0	ND
178	RS 23597-190 hydrochloride	5-HT4 antagonist	92.2736	0.101321	107.276	86.5373	0.142392	110.373	89.4054	108.824	0.122003
179	Imetit dihydrobromide	Standard H3 and H4 agonist (H3 > H4)	89.6525	0.0905533	106.478	87.5428	-0.37244	77.2475	88.5977	91.8627	-0.122449
180	4-Phenyl-1,2,3,4-tetrahydroisoquinoline hydrochloride	DA release inhibitor	97.1814	0.0905533	106.478	88.1097	-0.152192	89.9882	92.6455	98.233	-0.0257197
181	Sulfisoxazole	Endothelin ETA antagonist	86.307	0.117324	108.472	84.8861	0.095853	106.87	85.5965	107.671	0.106628
182	3-Bromo-7-nitroindazole	Selective nNOS inhibitor	86.4367	0.347307	127.218	81.2328	0.250639	118.973	83.8348	123.096	0.299783
183	2-[1-(4-Piperonyl)piperazinyl]benzothiazole	5-HT4 agonist. Also 5-HT3 antagonist	87.4845	-0.0101576	99.2984	88.8228	0.344106	126.936	88.1537	113.117	0.177821
184	2-Iodomelatonin	High affinity melatonin agonist	82.0724	0.0354728	102.489	86.5541	0.129848	109.418	84.3133	105.954	0.083432
185	Naltrindole hydrochloride	δ selective non-peptide antagonist	80.7463	0.296673	122.831	81.4398	0.789129	172.803	81.093	147.817	0.563812
186	GF 109203X	Protein kinase C inhibitor	61.292	ND	0	63.3936	ND	0	62.3428	0	ND
187	L-689,560	Very potent NMDA antagonist	88.3939	0.0185309	101.293	86.8913	0.095853	106.87	87.6426	104.081	0.0577099
188	DPPE fumarate	Inhibitor of histamine binding at the intracellular binding site	87.2197	-0.423344	74.5694	86.0826	-0.378401	76.929	86.6511	75.7492	-0.400697
189	Ceramide	Ser/Thr protein phosphatase activator	88.7851	0.0298482	102.09	82.2347	-0.116882	92.2179	85.5099	97.1542	-0.0416523
190	4-IBP	σ ligand, σ1 > σ2	92.5351	-0.502651	70.5808	94.962	-0.378401	76.929	93.7486	73.7549	-0.439189
191	PG-9 maleate	Presynaptic cholinergic modulator	90.6732	0.0298482	102.09	87.4876	0.00260674	100.181	89.0804	101.136	0.0162918
192	SM-21 maleate	Presynaptic cholinergic modulator	84.495	-0.0394265	97.3042	83.2986	-0.10201	93.1734	83.8968	95.2388	-0.0703788
193	Clobenpropit dihydrobromide	Highly potent H3 antagonist and H4 partial agonist	85.0689	-0.0335257	97.703	87.2409	0.187478	113.877	86.1549	105.79	0.081204
194	N-Benzylnaltrindole hydrochloride	δ2 selective non-peptide antagonist	80.404	ND	0	77.5692	ND	0	78.9866	0	ND
195	Vinpocetine	Na+ channel blocker	87.7858	0.189744	114.056	86.0744	0.362094	128.529	86.9301	121.293	0.278491
196	AM580	Retinoic acid analog; RARα agonist	80.1796	0.214751	116.05	83.4248	0.129848	109.418	81.8022	112.734	0.172924
197	TTNPB	Retinoic acid analog; RAR agonist	78.9085	0.012838	100.894	81.9558	0.472193	138.722	80.4322	119.808	0.260721
198	N-[2-(Piperidinylamino)ethyl]-4-iodobenzamide	σ1 selective ligand	84.2805	0.127895	109.27	82.8741	0.344106	126.936	83.5773	118.103	0.240047
199	SNC 80	Highly selective non-peptide δ agonist	91.1779	-1.32666	39.8689	89.0555	-1.14953	45.0771	90.1167	42.473	-1.23538
200	Bifemelane hydrochloride	MAO-A and MAO-B inhibitor	89.8239	-1.12495	45.8518	85.5079	-1.27737	41.2548	87.6659	43.5533	-1.19915
201	Riluzole hydrochloride	Glutamate release inhibitor/GABA uptake inhibitor	90.6695	-0.0632775	95.7087	86.0226	-0.314147	80.4327	88.3461	88.0707	-0.183266
202	Memantine hydrochloride	NMDA antagonist; acts at ion channel site	81.3564	0.338232	126.421	83.2966	0.258343	119.61	82.3265	123.016	0.298841
203	(+)-UH 232 maleate	D2-like autoreceptor antagonist. D3 partial agonist.	83.8062	0.369747	129.213	87.8502	0.0071864	100.499	85.8282	114.856	0.199826
204	ICI-199,441 hydrochloride	Potent κ agonist	83.5659	-0.820594	56.6209	81.2974	-1.23348	42.5289	82.4316	49.5749	-1.01232
205	Iodophenpropit dihydrobromide	Potent, selective H3 antagonist	81.838	0.179618	113.258	82.7189	0.0698204	104.959	82.2785	109.108	0.125763
206	NCS-382	Antagonist of γ-hydroxybutyric acid	83.2609	0.012838	100.894	83.3797	0.307443	123.751	83.3203	112.323	0.167647
207	L-694,247	5-HT1D agonist	93.5609	0.253883	119.241	86.791	0.362094	128.529	90.1759	123.885	0.309003
208	2-CMDO	D2-like antagonist. Displays some D4 selectivity	85.5411	-1.92643	26.3079	80.2634	-1.42996	37.1141	82.9022	31.711	-1.65695
209	N-MPPP Hydrochloride	Selective κ agonist	88.0698	0.174527	112.859	88.4434	0.163061	111.966	88.2566	112.413	0.168806
210	Ketotifen fumarate	H1 antagonist	88.2374	-1.1631	44.6552	85.651	-0.646798	63.8696	86.9442	54.2624	-0.881974
211	SB 203186 hydrochloride	5-HT4 antagonist	86.4786	0.244199	118.443	85.7197	0.104427	107.507	86.0991	112.975	0.176005
212	MCI-186	Anti-ischemic and antioxidant	86.4068	0.481122	139.583	86.9967	0.347722	127.255	86.7017	133.419	0.415963
213	Aminoguanidine hydrochloride	Irreversible iNOS inhibitor	89.6953	0.521768	143.571	86.7807	0.0654357	104.64	88.238	124.106	0.31157
214	3-Aminobenzamide	PARP inhibitor	87.0826	0.592166	150.751	88.2653	0.112951	108.144	87.6739	129.447	0.372365
215	Rilmenidine hemifumarate	α2 agonist. Also I1 ligand	91.3248	0.41792	133.6	87.0225	0.207515	115.47	89.1737	124.535	0.31655
216	Antazoline hydrochloride	Imidazoline ligand	89.7483	0.400587	132.005	92.2289	-0.048754	96.6771	90.9886	114.341	0.19334
217	Efaroxan hydrochloride	α2 antagonist and I1, I3 ligand	87.978	0.234449	117.646	83.796	0.121424	108.781	85.887	113.213	0.179043
218	Idazoxan hydrochloride	α2 antagonist. Also I2 ligand	91.1577	0.074248	105.281	86.9547	0.223346	116.744	89.0562	111.013	0.150722
219	7-NINA	Non-selective NOS inhibitor. Sodium salt of 7-nitroindazole (Cat. No. 0602)	85.2619	0.0632751	104.483	85.4536	-0.152192	89.9882	85.3578	97.2359	-0.0404395
220	(S)-3,5-DHPG	Selective group I mGlu agonist. Active enantiomer of 3,5-DHPG (Cat. No. 0342)	95.5625	0.204799	115.253	86.7503	0.288755	122.159	91.1564	118.706	0.247388
221	THIP hydrochloride	GABAA agonist	88.5516	0.422221	133.999	85.256	0.0522007	103.685	86.9038	118.842	0.249041
222	ICI-118,551 hydrochloride	Very selective β2 antagonist	81.0568	0.0410773	102.888	84.3148	-0.269151	82.9808	82.6858	92.9345	-0.105714
223	Clofibric acid	PPAR agonist	86.8759	0.655639	157.531	89.0089	-0.0440086	96.9956	87.9424	127.263	0.347818
224	Tiotidine	Potent, selective H2 antagonist	85.9203	0.517755	143.173	91.0398	0.0117516	100.818	88.48	121.995	0.286825
225	Pronethalol hydrochloride	β antagonist	84.0999	0.456173	137.19	87.7729	-0.0345645	97.6326	85.9364	117.411	0.23157
226	Primidone	Potentiates GABAA receptor function	85.3889	0.338232	126.421	86.7258	0.0071864	100.499	86.0573	113.46	0.182184
227	ICI-162,846	Potent H2 antagonist, active in vivo	84.2495	0.0354728	102.489	87.5323	-0.188388	87.7586	85.8909	95.1239	-0.0721201
228	(S)-(-)-Propranolol hydrochloride	β antagonist. More active enantiomer of propranolol (Cat. No. 0624)	92.322	-0.249104	84.1419	88.0443	-0.331389	79.4771	90.1832	81.8095	-0.28966
229	(R)-(+)-Propranolol hydrochloride	β antagonist. Less active enantiomer of propranolol (Cat. No. 0624)	84.5751	-0.208643	86.5351	86.0492	-0.188388	87.7586	85.3121	87.1468	-0.19848
230	ICI-185,282	Potent thromboxane receptor antagonist	90.2904	0.253883	119.241	96.5586	-0.247168	84.2549	93.4245	101.748	0.0250008
231	ICI 192,605	Potent thromboxane A2/TP receptor antagonist	99.4386	-0.348172	78.5579	97.8508	-0.331389	79.4771	98.6447	79.0175	-0.339756
232	DHBP dibromide	Ca2+ release inhibitor	92.6502	0.229551	117.247	90.5757	-0.863778	54.9512	91.6129	86.0991	-0.215931
233	DTG	High affinity ligand (σ1 = σ2)	94.5941	0.244199	118.443	96.8721	-0.542722	68.6475	95.7331	93.5455	-0.0962603
234	Oxotremorine sesquifumarate	Muscarinic agonist	97.7548	0.194779	114.455	139.054	-0.522778	69.603	118.404	92.029	-0.11984
235	Statil	Aldose reductase inhibitor	74.5075	0.138389	110.068	74.5893	-0.445652	73.4252	74.5484	91.7464	-0.124277
236	MTPG	Group II/group III mGlu antagonist. More selective for group II than group III	99.2314	0.273058	120.837	91.4204	-1.10932	46.3511	95.3259	83.5939	-0.258531
237	GR 46611	5-HT1D agonist	92.1194	0.263502	120.039	92.4709	-0.384388	76.6104	92.2952	98.3246	-0.024375
238	Aniracetam	Desensitization inhibitor (AMPA > kainate)	93.5263	0.426508	134.398	92.1898	-0.735825	60.0474	92.8581	97.2226	-0.040637
239	L-732,138	Potent, selective NK1 antagonist	98.4074	0.529762	144.369	101.803	-0.4837	71.5141	100.105	107.942	0.110251
240	Felbamate	NMDA antagonist, acts glycine site	95.6048	0.356325	128.016	96.7946	-1.1909	43.803	96.1997	85.9095	-0.21911
241	MDL 11,939	5-HT2A antagonist	106.049	-0.341009	78.9489	95.7204	-0.680543	62.3931	100.885	70.671	-0.50081
242	AMT hydrochloride	Potent, selective iNOS inhibitor	101.405	-0.383837	76.6397	94.0571	-0.630775	64.583	97.7311	70.6113	-0.502029
243	AM 92016 hydrochloride	KV channel blocker	103.152	-0.860235	55.0863	94.097	-0.709772	61.1417	98.6244	58.114	-0.783043
244	Luzindole	Competitive melatonin MT1/MT2 antagonist	104.532	-0.880538	54.3165	97.8146	-0.0608865	95.8675	101.173	75.092	-0.413269
245	Oleamide	Potentiator at 5-HT2A/2C receptors. Also CB1 agonist	101.905	-0.585698	66.6327	99.0073	-0.268108	83.0408	100.456	74.8368	-0.418181
246	Palmitoylethanolamide	Selective GPR55 agonist. FAAH and PAA substrate	106.529	-0.911536	53.1619	99.8567	-0.387014	76.4711	103.193	64.8165	-0.625568
247	ODQ	Selective inhibitor of NO-sensitive guanylyl cyclase	97.7404	-0.772253	58.5503	96.153	-0.0237066	98.3702	96.9467	78.4602	-0.349966
248	Chlormethiazole hydrochloride	Potentiates GABAA receptor function	98.6691	-1.1372	45.4643	96.4585	-0.422869	74.594	97.5638	60.0291	-0.736265
249	ZM 226600	KATP channel opener	101.421	-0.458171	72.7909	97.8912	-1.12619	45.8123	99.656	59.3016	-0.753858
250	BD 1063 dihydrochloride	Selective σ1 ligand, putative antagonist	102.392	-1.08915	47.0037	99.2546	-0.865523	54.8847	100.823	50.9442	-0.97301
251	Dihydrexidine hydrochloride	Selective D1-like agonist	90.4009	0.582723	149.767	83.6343	0.643824	156.247	87.0176	153.007	0.613597
252	Guanabenz acetate	α2 agonist. Also I2 selective ligand	91.2316	-0.00386387	99.7325	81.2782	-0.0100069	99.3088	86.2549	99.5207	-0.0069321
253	Cirazoline hydrochloride	Selective α1 agonist	87.9717	-0.355145	78.1791	86.0082	0.0738586	105.253	86.99	91.716	-0.124755
254	RS 45041-190 hydrochloride	High affinity I2 ligand. Highly selective	98.2019	-0.420525	74.7153	84.8417	0.132678	109.633	91.5218	92.174	-0.117569
255	Amiloride hydrochloride	Na+ channel blocker. Also I2 imidazoline ligand	98.7047	-0.306264	80.8733	99.7091	0.310613	124.023	99.2069	102.448	0.0348976
256	Rauwolscine hydrochloride	α2 antagonist	96.8035	0.466974	138.221	88.2872	0.968386	195.665	92.5454	166.943	0.739355
257	Naltriben mesylate	Standard δ2 selective antagonist	93.5862	-0.181377	88.1861	86.6152	0.73342	166.258	90.1007	127.222	0.347346
258	(RS)-(±)-Sulpiride	Standard selective D2-like antagonist	94.7018	-0.369418	77.4095	91.4771	0.149052	110.884	93.0894	94.1468	-0.0870166
259	(S)-(-)-Sulpiride	Standard selective D2-like antagonist	93.2213	-0.144083	90.4955	87.1328	-0.0608865	95.8675	90.1771	93.1815	-0.101885
260	GR 135531	High affinity melatonin MT3 ligand	97.0929	-0.341009	78.9489	92.1871	-0.268108	83.0408	94.64	80.9949	-0.304098
261	S-Isopropylisothiourea hydrobromide	iNOS inhibitor, acts arginine binding site	90.2469	-0.00944148	99.3477	82.657	-0.0750804	94.9289	86.4519	97.1383	-0.0418877
262	BNTX maleate	Standard δ1 selective antagonist	23.0432	ND	0	21.4146	ND	0	22.2289	0	ND
263	Rolipram	PDE4 inhibitor	89.4685	-0.398401	75.8699	82.7883	0.116115	108.381	86.1284	92.1256	-0.118326
264	Betaxolol hydrochloride	Selective β1 antagonist	92.1631	-0.320062	80.1035	79.2785	-0.0191259	98.683	85.7208	89.3933	-0.161762
265	L-701,324	NMDA antagonist, acts glycine site	93.3508	-0.150233	90.1105	80.1327	0.220519	116.515	86.7417	103.313	0.0470201
266	Tropicamide	Selective M4 muscarinic antagonist	92.7513	0.0400042	102.812	80.8297	0.243575	118.392	86.7905	110.602	0.145377
267	Glibenclamide	K+ channel blocker (KATP)	92.0072	-0.333991	79.3339	84.5113	0.181252	113.387	88.2593	96.3603	-0.0534888
268	RU 24969 hemisuccinate	5-HT1B/1A agonist	82.962	-0.22614	85.4919	78.4598	0.325097	125.275	80.7109	105.383	0.0756477
269	(±)-Bisoprolol hemifumarate	β1 antagonist	92.9562	-0.37661	77.0245	88.0068	-0.352029	78.3481	90.4815	77.6863	-0.364268
270	Cilostamide	PDE3 inhibitor	100.338	-0.975609	50.8525	92.3685	-0.178548	88.3592	96.3531	69.6058	-0.52272
271	Remoxipride hydrochloride	Selective D2-like antagonist	91.0347	0.144168	110.509	84.1224	0.21275	115.89	87.5785	113.199	0.178866
272	3-CPMT	Dopamine uptake inhibitor	80.8601	ND	0	72.8815	-4.28141	5.14241	76.8708	2.5712	-5.28141
273	3α-Bis-(4-fluorophenyl) methoxytropane hydrochloride	Potent dopamine uptake inhibitor	83.094	-1.99623	25.0655	75.8432	-0.849168	55.5105	79.4686	40.288	-1.31158
274	TRIM	nNOS/iNOS inhibitor	85.7922	-0.245757	84.3373	80.3696	0.153116	111.197	83.0809	97.7671	-0.0325791
275	SKF 38393 hydrobromide	Selective D1-like agonist	83.1091	0.367189	128.984	80.8731	0.963765	195.039	81.9911	162.011	0.696096
276	(+)-MK 801 maleate	Non-competitive NMDA antagonist, acts at ion channel site	87.8331	0.169075	112.434	83.9898	0.422605	134.035	85.9115	123.234	0.301402
277	SCH 23390 hydrochloride	Standard selective D1-like antagonist. Also 5-HT2C agonist	88.2061	-0.187686	87.8013	83.7254	0.608737	152.492	85.9657	120.147	0.264799
278	β-Funaltrexamine hydrochloride	Irreversible μ-selective antagonist	93.6837	-0.880538	54.3165	84.6995	-0.0798426	94.6161	89.1916	74.4663	-0.425341
279	Fluoxetine hydrochloride	5-HT re-uptake inhibitor	82.6199	-2.73135	15.0585	78.7306	-1.90354	26.7287	80.6753	20.8936	-2.25887
280	ARC 239 dihydrochloride	α2B antagonist	99.0235	-0.420525	74.7153	88.1986	0.498047	141.23	93.611	107.973	0.110666
281	ICI 215,001 hydrochloride	β3 agonist	90.3954	0.33233	125.905	85.7726	0.0824101	105.879	88.084	115.892	0.212775
282	ZD 7114 hydrochloride	β3 agonist	85.3806	0.241314	118.207	82.1889	0.357164	128.091	83.7848	123.149	0.300402
283	Immepip dihydrobromide	Standard H3 agonist. Also H4 agonist	83.8025	0.00722882	100.502	79.179	-0.0009461	99.9344	81.4908	100.218	0.00314715
284	MM 77 dihydrochloride	5-HT1A (postsynaptic) antagonist	95.7938	0.0237087	101.657	79.787	0.189191	114.012	87.7904	107.835	0.108821
285	Olvanil	Potent vanilloid receptor agonist	83.5458	0.354214	127.829	81.0446	0.863145	181.9	82.2952	154.864	0.631006
286	Maprotiline hydrochloride	Noradrenalin re-uptake inhibitor	81.6741	-1.25153	42.0003	77.4001	-0.596248	66.1472	79.5371	54.0737	-0.887
287	Pimozide	D2-like antagonist	88.1401	ND	0	80.7228	-3.89827	6.70664	84.4314	3.35332	-4.89827
288	WB 4101 hydrochloride	α1A antagonist	86.0989	-0.512582	70.0967	86.806	0.220519	116.515	86.4525	93.306	-0.0999588
289	Zaprinast	PDE5/6/9/11 inhibitor	88.1551	-0.181377	88.1861	83.3161	0.116115	108.381	85.7356	98.2837	-0.0249762
290	BRL 37344, sodium salt	β3 agonist	94.0136	-0.528513	69.3269	90.3253	0.161211	111.823	92.1695	90.5747	-0.14282
291	Xamoterol hemifumarate	β1 selective partial agonist	87.6406	0.323482	125.135	83.0756	0.120274	108.694	85.3581	116.914	0.225453
292	Sotalol hydrochloride	β antagonist	100.106	0.174004	112.819	84.3897	0.0435251	103.063	92.248	107.941	0.110239
293	(-)-MK 801 maleate	NMDA antagonist, less active enantiomer	88.2911	0.23661	117.822	85.4249	0.0522568	103.689	86.858	110.755	0.147376
294	BD 1047 dihydrobromide	σ1 selective antagonist	85.8705	-0.544622	68.5571	83.0292	0.140888	110.258	84.4498	89.4077	-0.161529
295	Spermidine trihydrochloride	Agonist at polyamine site	100.432	-0.232649	85.1071	91.2543	-0.0561864	96.1803	95.843	90.6437	-0.141721
296	SYM 2206	Non-competitive AMPA antagonist	91.5157	-0.369418	77.4095	86.2486	0.292302	122.459	88.8821	99.9344	-0.000947228
297	9-AC	Chloride transport inhibitor	83.502	-0.512582	70.0967	83.4483	0.140888	110.258	83.4752	90.1775	-0.149161
298	Diazoxide	Blocks desensitization of AMPA receptors	88.2747	-0.594054	66.2479	89.6103	-0.168368	88.9849	88.9425	77.6164	-0.365567
299	1-Phenylbiguanide hydrochloride	5-HT3 agonist	90.5978	-0.37661	77.0245	81.3883	0.0951417	106.817	85.993	91.9208	-0.121537
300	RS 17053 hydrochloride	α1A antagonist	71.1921	ND	0	62.3271	ND	0	66.7596	0	ND
301	Imiloxan hydrochloride	Highly selective α2B antagonist	87.2139	0.323482	125.135	84.1789	0.20494	115.264	85.6964	120.199	0.265428
302	RS 79948 hydrochloride	Potent, selective α2 antagonist	87.4735	0.0453942	103.197	83.3612	0.557523	147.174	85.4173	125.185	0.324065
303	RS 56812 hydrochloride	5-HT3 partial agonist	85.164	0.0182369	101.272	80.742	-0.123427	91.8005	82.953	96.5363	-0.0508568
304	RS 67333 hydrochloride	5-HT4 partial agonist	89.7468	-0.810696	57.0107	80.5722	-0.369415	77.4096	85.1595	67.2102	-0.573249
305	RS 67506 hydrochloride	5-HT4 partial agonist	81.7766	-0.46582	72.4059	79.8207	-0.398867	75.8454	80.7986	74.1257	-0.431955
306	RS 39604 hydrochloride	5-HT4 antagonist	83.2534	-2.55785	16.9829	87.0266	-1.34951	39.2425	85.14	28.1127	-1.83071
307	Isamoltane hemifumarate	5-HT1B antagonist	88.5067	-0.528513	69.3269	84.3456	0.317874	124.649	86.4261	96.9881	-0.0441209
308	Spiperone hydrochloride	5-HT2A antagonist. Also D2-like antagonist	87.2453	-0.427977	74.3303	83.8968	0.325097	125.275	85.571	99.8026	-0.00285061
309	Mianserin hydrochloride	5-HT2 antagonist. Has moderate affinity for 5-ht6	84.3798	0.345502	127.059	84.0171	0.863145	181.9	84.1984	154.48	0.627416
310	AH 11110 hydrochloride	Subtype-selective α1B ligand	91.4874	-0.481241	71.6361	87.3947	0.262512	119.957	89.4411	95.7963	-0.0619577
311	Tamoxifen citrate	Estrogen receptor partial agonist/antagonist	95.3214	ND	0	95.4482	-4.03957	6.08091	95.3848	3.04045	-5.03957
312	ZD 7288	Sino-atrial node function modulator (If inhibitor)	91.2348	-0.585698	66.6327	93.1039	-0.958941	51.4434	92.1694	59.0381	-0.760282
313	L-745,870 trihydrochloride	Highly selective D4 antagonist	104.375	-0.569126	67.4025	98.8633	-0.352029	78.3481	101.619	72.8753	-0.456498
314	L-741,742 hydrochloride	Highly selective D4 antagonist	101.643	ND	0	97.2827	-3.89827	6.70664	99.463	3.35332	-4.89827
315	BMY 7378 dihydrochloride	Selective α1D antagonist	93.0661	-0.299413	81.2583	96.5674	-0.306664	80.8509	94.8168	81.0546	-0.303034
316	N-Desmethylclozapine	5-HT2C antagonist	85.9481	-0.698312	61.6293	86.3437	-0.793348	57.7004	86.1459	59.6648	-0.745048
317	QX 314 bromide	Na+ channel blocker	97.7441	-0.810696	57.0107	93.4522	-0.510167	70.2141	95.5982	63.6124	-0.65262
318	RS 16566 dihydrochloride	5-HT3 ligand. Also shows affinity for zacopride binding site	94.6984	-0.627977	64.7083	94.2666	-0.352029	78.3481	94.4825	71.5282	-0.483416
319	LY 225910	Potent CCK2 antagonist	96.7106	-0.840214	55.8561	88.8627	-0.841061	55.8233	92.7866	55.8397	-0.840637
320	Nisoxetine hydrochloride	Noradrenalin re-uptake inhibitor	101.943	-0.299413	81.2583	99.8474	-0.924266	52.6948	100.895	66.9766	-0.578272
321	PHCCC	Potent group I mGlu antagonist	96.6304	-0.0308439	97.8848	96.7949	-0.81645	56.7837	96.7126	77.3343	-0.370821
322	CPCCOEt	Selective non-competitive mGlu1 receptor antagonist	92.2639	-0.0133953	99.0758	96.3757	-0.57857	66.9627	94.3198	83.0193	-0.268482
323	Methyllycaconitine citrate	α7 neuronal nicotinic receptor antagonist	98.2468	-0.198166	87.1658	100.824	-0.338264	79.0992	99.5356	83.1325	-0.266515
324	Piribedil	Dopamine agonist	96.2444	-0.387471	76.4468	97.0519	-0.638855	64.2223	96.6482	70.3346	-0.507695
325	CP 93129 dihydrochloride	5-HT1B agonist	91.7169	-0.667746	62.9489	95.1941	-0.57016	67.3542	93.4555	65.1516	-0.618128
326	Fluvoxamine maleate	5-HT re-uptake inhibitor	92.0283	-1.2547	41.9081	91.843	-0.796691	57.5668	91.9356	49.7374	-1.0076
327	4-P-PDOT	MT2 antagonist	98.8907	-0.704606	61.361	100.264	-0.21514	86.1463	99.5776	73.7536	-0.439214
328	8-M-PDOT	Melatonin agonist	91.6156	-0.140208	90.7388	94.0268	-0.359846	77.9248	92.8212	84.3318	-0.245851
329	ZM 241385	Potent, highly selective A2A antagonist	90.8507	-2.43556	18.4852	94.1815	-4.66884	3.93133	92.5161	11.2083	-3.15737
330	1-EBIO	Activator of epithelial Kca channels	91.892	-0.562495	67.713	99.7776	-0.553484	68.1373	95.8348	67.9251	-0.557983
331	N-Methyllidocaine iodide	Enhances biosynthesis of phosphatidylinositol	90.0741	0.451969	136.791	85.701	0.0313628	102.198	87.8875	119.494	0.25694
332	QX 222	Na+ channel blocker	84.8208	0.435123	135.203	84.5894	0.142991	110.419	84.7051	122.811	0.296438
333	NBQX disodium salt	Potent AMPA antagonist. More water soluble form of NBQX (Cat. No. 0373)	87.1952	0.288082	122.102	87.2339	0.0368788	102.589	87.2145	112.345	0.167941
334	Zardaverine	PDE3/4 inhibitor	89.1377	0.124337	109.001	92.3231	-0.0481623	96.7168	90.7304	102.859	0.0406641
335	ICI 182,780	Estrogen receptor antagonist	89.588	-0.948057	51.833	96.4829	-1.48832	35.6428	93.0355	43.7379	-1.19304
336	1-BCP	Modulates AMPA-mediated responses	88.4017	0.140016	110.192	87.2912	0.227429	117.075	87.8465	113.633	0.184385
337	CHPG	mGlu5 selective agonist	87.9401	0.320549	124.881	85.6238	0.0258257	101.806	86.7819	113.343	0.1807
338	RS 102221 hydrochloride	Selective 5-HT2C antagonist	87.7844	0.230666	117.338	92.1156	0.0202672	101.415	89.95	109.376	0.129299
339	A 61603 hydrobromide	α1A agonist	86.8293	0.129582	109.398	82.8756	-0.113875	92.4103	84.8525	100.904	0.0129829
340	WIN 64338 hydrochloride	Bradykinin B2 antagonist	84.156	-4.3256	4.98728	87.4651	ND	0	85.8105	2.49364	-5.3256
341	BW 723C86 hydrochloride	5-HT2B agonist	80.6445	0.378974	130.042	78.2423	0.438028	135.475	79.4434	132.758	0.408803
342	(S)-(-)-Pindolol	β3 partial agonist. More active enantiomer of pindolol (Cat. No. 0994)	79.9334	0.497306	141.158	83.4084	0.17336	112.768	81.6709	126.963	0.344407
343	(-)-Quinpirole hydrochloride	Selective D2-like agonist	89.3281	0.533369	144.73	84.1147	0.515144	142.914	86.7214	143.822	0.524285
344	IB-MECA	A3 selective agonist	80.6345	0.338779	126.469	81.2564	0.0962045	106.896	80.9454	116.682	0.222584
345	Zolantidine dimaleate	Potent, centrally active H2 antagonist	80.517	0.206051	115.353	82.6994	0.122384	108.853	81.6082	112.103	0.164824
346	AGN 192403 hydrochloride	I1 selective ligand	64.3316	0.297434	122.896	70.1296	0.183343	113.551	67.2306	118.223	0.241516
347	(RS)-AMPA hydrobromide	Selective AMPA agonist. More water soluble form of (RS)-AMPA (Cat. No. 0169)	85.2209	0.400829	132.027	83.9907	0.127564	109.245	84.6058	120.636	0.270657
348	Nifedipine	Ca2+ channel blocker (L-type)	79.6387	0.43088	134.806	82.891	-0.241607	84.5803	81.2649	109.693	0.13347
349	Ouabain	Na+,K+-ATPase inhibitor	58.6774	-0.771472	58.5819	65.6851	-1.08938	46.9963	62.1812	52.7891	-0.921687
350	(+)-SK&F 10047 hydrochloride	σ1 selective agonist	84.4105	-0.0966874	93.5178	93.5069	0.0258257	101.806	88.9587	97.662	-0.0341308
351	SKF 89976A hydrochloride	Potent GABA uptake inhibitor. Penetrates blood brain barrier	88.2906	0.489168	140.363	92.2707	0.0533021	103.764	90.2807	122.064	0.287633
352	CFM-2	Non-competitive AMPA antagonist	86.92	0.669231	159.022	85.9611	0.153186	111.202	86.4406	135.112	0.43416
353	CGP 54626 hydrochloride	Potent, selective GABAB antagonist	85.0475	0.629058	154.655	84.6035	0.0533021	103.764	84.8255	129.21	0.369713
354	8-Bromo-cGMP, sodium salt	cGMP analog; activates PKG	88.5965	0.595336	151.082	91.0576	0.193257	114.334	89.8271	132.708	0.408259
355	BU 226 hydrochloride	Potent, highly selective I2 ligand	86.6548	0.356782	128.057	86.0191	0.298039	122.947	86.3369	125.502	0.327709
356	Pirfenidone	Antifibrotic agent; regulates cytokine levels in vivo	82.2524	0.435123	135.203	88.4521	0.260811	119.815	85.3522	127.509	0.350598
357	Taxol	Promotes assembly and inhibits disassembly of microtubules	77.322	-3.76234	7.36925	79.6962	ND	0	78.5091	3.68463	-4.76234
358	Tranilast	Antiallergic, inhibits release from mast cells	84.2909	0.409479	132.821	85.7224	-0.151022	90.0612	85.0066	111.441	0.156279
359	Forskolin	Adenylyl cyclase activator	94.1936	0.196087	114.559	97.5544	0.237046	117.858	95.874	116.208	0.216712
360	Cyclosporin A	Calcineurin inhibitor	88.2326	-5.0578	3.00228	84.0076	ND	0	86.1201	1.50114	-6.0578
361	Procaterol hydrochloride	Potent β2 agonist	88.7177	0.560808	147.51	86.265	0.232246	117.466	87.4913	132.488	0.40586
362	2-Cl-IB-MECA	Highly selective A3 agonist	82.3035	0.480984	139.57	82.9895	-0.00785186	99.4572	82.6465	119.513	0.257172
363	AF-DX 116	Selective M2 antagonist	83.5414	0.773425	170.932	84.1889	0.270208	120.598	83.8652	145.765	0.543647
364	ATPA	Selective, potent GluR5 agonist	81.0267	0.614168	153.067	81.8636	0.307198	123.73	81.4452	138.399	0.468832
365	GR 103691	Highly selective D3 antagonist	81.4452	0.819589	176.49	79.3861	0.446343	136.258	80.4157	156.374	0.645003
366	Genistein	EGFR kinase inhibitor. Also estrogen and PPARγ ligand	82.4485	0.74295	167.359	87.2189	0.356558	128.037	84.8337	147.698	0.562651
367	CGP 37157	Antagonist of mitochondrial Na+/Ca2+ exchange	79.9458	0.647457	156.64	83.8654	0.584584	149.961	81.9056	153.301	0.616363
368	AM 281	Potent, selective CB1 antagonist/inverse agonist	89.1035	0.0377155	102.649	92.4293	-0.441865	73.6182	90.7664	88.1335	-0.182238
369	AM 404	Anandamide transport inhibitor	80.2467	-1.26843	41.5111	83.0258	-2.24077	21.1573	81.6362	31.3342	-1.67419
370	AM 251	Potent CB1 antagonist. Also GPR55 agonist	105.836	-1.21427	43.099	102.829	-1.07741	47.3878	104.333	45.2434	-1.14422
371	AM 630	CB2 selective antagonist/inverse agonist	93.583	0.694224	161.801	94.0215	0.446343	136.258	93.8023	149.03	0.575601
372	Telenzepine dihydrochloride	Potent, selective M1 antagonist	92.4675	0.595336	151.082	88.8177	0.193257	114.334	90.6426	132.708	0.408259
373	(S)-(+)-Niguldipine hydrochloride	α1 antagonist, L-type Ca2+ channel blocker	76.8228	-5.26241	2.6053	77.0683	ND	0	76.9455	1.30265	-6.26241
374	(R)-(-)-Niguldipine hydrochloride	α1 antagonist, L-type Ca2+ channel blocker. Less active enantiomer of Niguldipine hydrochloride (Cat. No. 1123)	76.8262	-4.87864	3.39925	75.7181	ND	0	76.2721	1.69963	-5.87864
375	Dexamethasone	Anti-inflammatory glucocorticoid	84.1411	0.580093	149.495	83.637	0.40001	131.952	83.8891	140.723	0.49286
376	BRL 54443	Potent 5-ht1E/F agonist	81.7347	0.913801	188.4	83.8123	0.724469	165.229	82.7735	176.815	0.822238
377	LY 294002 hydrochloride	Selective PI 3-kinase inhibitor	79.5241	0.556921	147.113	83.6524	0.148097	110.811	81.5883	128.962	0.366942
378	KU14R	Antagonist of pancreatic imidazoline receptor	84.0226	0.44357	135.997	91.4839	0.111969	108.07	87.7532	122.033	0.287276
379	Harmane	Putative endogenous imidazoline ligand. Also MAO inhibitor	82.1967	0.537322	145.128	82.6697	0.0368788	102.589	82.4332	123.858	0.308691
380	BRL 44408 maleate	Selective α2A antagonist	87.4093	0.426626	134.409	90.6059	0.360962	128.428	89.0076	131.418	0.394167
381	CGP 12177 hydrochloride	β3 partial agonist. β1/β2 antagonist.	86.6458	0.83893	178.872	88.8798	0.208002	115.509	87.7628	147.191	0.557685
382	L-NIL hydrochloride	Selective iNOS inhibitor	84.5123	0.497306	141.158	83.4718	0.260811	119.815	83.992	130.486	0.383899
383	8-Bromo-cAMP, sodium salt	Cell-permeable cAMP analog	89.1428	0.517453	143.143	86.2871	0.101478	107.287	87.7149	125.215	0.324406
384	Dibutyryl-cAMP, sodium salt	Cell-permeable cAMP analog	84.6325	0.497306	141.158	85.0269	0.122384	108.853	84.8297	125.005	0.321991
385	L-733,060 hydrochloride	Potent NK1 antagonist	80.6103	-1.29629	40.7171	77.0095	-2.4409	18.4168	78.8099	29.5669	-1.75794
386	SKF 96365 hydrochloride	STIM1-mediated Ca2+ influx inhibitor	96.0716	0.175949	112.971	96.946	-0.352616	78.3163	96.5088	95.6435	-0.0642615
387	Siguazodan	PDE3 inhibitor	84.524	0.549112	146.318	86.3112	0.188309	113.943	85.4176	130.131	0.37996
388	SB 203580	Selective inhibitor of p38 MAPK	87.2823	-2.56515	16.8972	91.5508	-12.5806	0.0163257	89.4166	8.45674	-3.56375
389	SC 19220	Selective EP1 receptor antagonist	90.1298	0.711816	163.786	87.6945	0.101478	107.287	88.9122	135.537	0.438685
390	BRL 15572 hydrochloride	Selective h5-HT1D antagonist	88.7919	0.732646	166.168	91.3993	0.343262	126.862	90.0956	146.515	0.551051
391	FR 139317	Highly potent, selective ETA antagonist	95.8617	0.383371	130.439	95.8597	-0.57016	67.3542	95.8607	98.8964	-0.0160098
392	ZD 7155 hydrochloride	Selective non-peptide AT1 antagonist	94.4624	0.396485	131.63	93.7678	-0.985081	50.5198	94.1151	91.0747	-0.134878
393	MPEP hydrochloride	mGlu5 antagonist and positive allosteric modulator at mGlu4	99.1205	0.343301	126.866	95.9965	-0.426601	74.4013	97.5585	100.633	0.00910952
394	PD 98059	Specific inhibitor of MEK	88.7693	0.264436	120.117	87.1007	-0.561797	67.7458	87.935	93.9312	-0.0903236
395	SIB 1893	mGlu5 antagonist and positive allosteric modulator at mGlu4	95.6407	0.525433	143.937	96.9427	-0.8774	54.4348	96.2917	99.1856	-0.0117969
396	SIB 1757	Highly selective mGlu5 antagonist	92.3594	0.493243	140.761	90.9199	-1.17606	44.2558	91.6397	92.5082	-0.112347
397	MRS 1220	Highly potent, selective hA3 antagonist	99.1883	0.694224	161.801	99.7567	-0.302996	81.0567	99.4725	121.429	0.280114
398	DH 97	MT2 receptor antagonist	98.4942	0.69068	161.404	99.0621	-0.796691	57.5668	98.7781	109.486	0.130741
399	IDRA 21	Inhibits AMPA receptor desensitization	95.8826	0.718792	164.58	94.6633	-1.13827	45.4303	95.273	105.005	0.0704625
400	DL-TBOA	Selective non-transportable inhibitor of EAATs	96.7531	0.306725	123.69	100.082	-1.44154	36.8173	98.4177	80.2535	-0.317364
401	2-APB	IP3 receptor antagonist. Also TRP channel modulator	96.8885	-0.265436	83.1947	96.4966	-0.497454	70.8356	96.6925	77.0151	-0.376786
402	Etoposide	Topoisomerase II inhibitor	90.691	-0.640655	64.1422	92.9596	-0.149402	90.1624	91.8253	77.1523	-0.374219
403	Apigenin	Protein kinase inhibitor	95.6004	-0.203258	86.8587	93.9706	0.228519	117.163	94.7855	102.011	0.0287238
404	Nocodazole	Microtubule inhibitor	73.3496	ND	0	76.6871	-2.69779	15.4129	75.0183	7.70647	-3.69779
405	Brefeldin A	Disrupts protein translocation to Golgi	42.5658	ND	0	48.2225	ND	0	45.3941	0	ND
406	BHQ	Inhibitor of SERCA ATPase	101.994	-0.0476457	96.7514	101.586	0.631936	154.964	101.79	125.858	0.331795
407	CCMQ	Used to characterize NR2B-containing NMDA receptors	99.4403	0.0372239	102.614	98.0317	0.466709	138.195	98.736	120.405	0.26789
408	SB 216641 hydrochloride	Selective h5-HT1B antagonist	17.9039	ND	0	55.9386	ND	0	36.9213	0	ND
409	(+)-PD 128907 hydrochloride	D3 agonist (D3 ≥ D2 > D4)	94.0368	-0.0313487	97.8505	94.6997	-0.087098	94.1415	94.3683	95.996	-0.0589541
410	KB-R7943 mesylate	Na+/Ca2+ exchange inhibitor (reverse mode)	98.4714	ND	0	98.4418	ND	0	98.4566	0	ND
411	CGP 55845	Potent, selective GABAB antagonist	87.5042	0.112495	108.11	86.9597	0.123279	108.921	87.2319	108.515	0.117897
412	CY 208-243	Selective D1-like agonist	83.6893	0.317274	124.597	88.9095	0.469673	138.48	86.2994	131.538	0.395485
413	SDZ 220-581	Competitive NMDA antagonist	84.7068	0.338332	126.429	93.1472	0.235502	117.732	88.927	122.08	0.287833
414	SDZ 220-040	Potent, competitive NMDA antagonist	87.0111	0.112495	108.11	91.1582	0.539043	145.301	89.0847	126.705	0.341476
415	SDZ SER 082 fumarate	Selective 5-HT2B/2C antagonist	86.4441	0.597834	151.344	85.6981	0.829458	177.702	86.0711	164.523	0.718289
416	Vinblastine sulfate	Disrupts microtubules	62.3439	ND	0	61.9154	-7.30222	0.633597	62.1296	0.316799	-8.30222
417	1-Deoxymannojirimycin hydrochloride	α-Mannosidase I inhibitor	86.6624	0.423564	134.124	86.5584	0.555876	147.006	86.6104	140.565	0.491236
418	SR 95531 hydrobromide	Selective, competitive GABAA receptor antagonist	86.3319	0.601322	151.711	87.7907	0.200246	114.889	87.0613	133.3	0.414677
419	GR 144053 trihydrochloride	Glycoprotein IIb/IIIa (αIIbβ3) receptor antagonist. Antithrombotic	87.4634	0.597834	151.344	92.0267	0.0695888	104.942	89.745	128.143	0.357755
420	SB 202190	Potent, selective inhibitor of p38 MAPK	90.4284	ND	0	92.5985	ND	0	91.5134	0	ND
421	Pifithrin- α hydrobromide	p53 inhibitor. Also aryl hydrocarbon receptor agonist	90.1259	0.391685	131.192	87.3222	0.362127	128.532	88.724	129.862	0.376982
422	GR 159897	Non-peptide, potent NK2 antagonist	78.9036	-0.725513	60.4782	82.768	-0.4407	73.6777	80.8358	67.0779	-0.57609
423	GNTI dihydrochloride	Potent, selective κ antagonist	81.488	0.334145	126.063	82.4251	0.293527	122.563	81.9565	124.313	0.313979
424	Olomoucine	Cyclin-dependent kinase inhibitor	80.713	0.282929	121.666	81.761	0.409203	132.795	81.237	127.231	0.347447
425	Loreclezole hydrochloride	Subtype-selective GABAA receptor modulator	86.2428	0.458605	137.421	84.4124	0.623975	154.112	85.3276	145.766	0.543658
426	CI 966 hydrochloride	Selective inhibitor of GAT-1	85.9279	0.492815	140.719	88.7339	0.415365	133.364	87.3309	137.041	0.45461
427	(S)-3,4-DCPG	Potent, selective mGlu8a agonist	81.2353	0.518873	143.284	86.1955	0.475583	139.048	83.7154	141.166	0.49739
428	BW-B 70C	5-Lipoxygenase inhibitor	85.476	0.941213	192.014	80.1989	0.813214	175.712	82.8374	183.863	0.878633
429	Monastrol	Selective inhibitor of mitotic kinesin Eg5	85.7296	0.548089	146.215	83.0652	0.0734907	105.226	84.3974	125.72	0.330219
430	Ciglitazone	Selective PPARγ agonist	87.4211	0.216241	116.17	90.0893	-0.238506	84.7623	88.7552	100.466	0.00671157
431	Dexrazoxane hydrochloride	Topoisomerase II inhibitor	81.3521	0.146321	110.674	87.0111	-0.109042	92.7204	84.1816	101.697	0.0242822
432	WY 14643	Selective PPARα agonist	79.6447	0.112495	108.11	87.2257	0.123279	108.921	83.4352	108.515	0.117897
433	CP 94253 hydrochloride	Potent, selective 5-HT1B agonist	79.0847	0.443137	135.956	83.9274	0.52771	144.164	81.506	140.06	0.486043
434	ZM 336372	Potent, selective c-Raf inhibitor	70.3612	0.548089	146.215	71.4215	0.442775	135.922	70.8914	141.068	0.496393
435	GR 113808	Potent, selective 5-HT4 antagonist	75.6776	0.269836	120.567	78.3988	0.333125	125.974	77.0382	123.27	0.301827
436	RX 821002 hydrochloride	Potent, selective α2D antagonist	83.6172	0.47391	138.887	86.7582	0.415365	133.364	85.1877	136.125	0.444934
437	RS 100329 hydrochloride	Potent, subtype-selective α1A antagonist	85.2989	0.15109	111.041	85.989	0.273313	120.858	85.6439	115.949	0.213496
438	L-655,708	Selective for α5-containing GABAA receptors	81.2076	-0.221633	85.7594	85.2194	0.0299765	102.1	83.2135	93.9295	-0.0903498
439	Flumazenil	Benzodiazepine antagonist	88.7988	-0.433723	74.0349	86.0341	-0.0740903	94.9941	87.4164	84.5145	-0.24273
440	CH 223191	Potent aryl hydrocarbon receptor (AhR) antagonist	83.9491	-0.592038	66.3405	86.769	-0.0148901	98.9732	85.3591	82.6569	-0.274793
441	UB 165 fumarate	Subunit selective nAChR agonist	89.75	0.188679	113.972	88.2591	-0.0273735	98.1205	89.0045	106.046	0.0846932
442	(R)-(-)-Rolipram	PDE4 inhibitor. More active enantiomer of rolipram (Cat. No. 0905)	83.5992	0.141537	110.308	82.1605	0.0259549	101.815	82.8798	106.062	0.0849031
443	(S)-(+)-Rolipram	PDE4 inhibitor. Less active enantiomer of rolipram (Cat. No. 0905)	84.2255	0.458605	137.421	86.818	-0.0654822	95.5626	85.5217	116.492	0.22023
444	MG 624	α7 neuronal nicotinic receptor antagonist	75.0055	0.170006	112.506	76.1857	-0.219284	85.8991	75.5956	99.2027	-0.0115483
445	U 99194 maleate	Potent, selective D3 antagonist	78.3639	0.363202	128.628	78.7323	0.23898	118.016	78.5481	123.322	0.302428
446	PD 123319 ditrifluoroacetate	Potent, selective non-peptide AT2 antagonist	79.9035	0.548089	146.215	84.2466	0.189499	114.037	82.075	130.126	0.379907
447	PD 81723	Allosteric potentiator of A1 receptors	71.8161	0.5517	146.581	78.9578	0.445788	136.206	75.387	141.393	0.499716
448	ZM 449829	Potent, selective JAK3 inhibitor	85.7152	-0.624267	64.8749	89.1161	-0.39685	75.9515	87.4157	70.4132	-0.506082
449	ZM 39923 hydrochloride	Potent, selective JAK3 inhibitor	85.4451	-0.304071	80.9963	85.1509	-0.429611	74.2462	85.298	77.6213	-0.365476
450	SB 200646 hydrochloride	5-HT2C/2B antagonist	82.8893	0.419618	133.757	85.7295	0.316758	124.553	84.3094	129.155	0.369105
451	SB 228357	5-HT2C/2B antagonist/inverse agonist	81.9696	-1.63193	32.2657	85.2526	-1.85547	27.6343	83.6111	29.95	-1.73937
452	SB 218795	Potent, selective non-peptide NK3 antagonist	88.3763	0.174698	112.873	88.3679	0.171407	112.616	88.3721	112.744	0.173054
453	SB 221284	Potent, selective 5-HT2C/2B antagonist	82.826	0.518873	143.284	82.8485	0.00158696	100.11	82.8373	121.697	0.283291
454	PMPA (NAALADase inhibitor)	GCP II inhibitor	85.187	0.403723	132.292	88.2082	0.252811	119.153	86.6976	125.722	0.330239
455	GW 5074	Potent, selective c-Raf1 kinase inhibitor	87.7442	0.334145	126.063	88.3883	0.0178779	101.247	88.0662	113.655	0.184661
456	L-152,804	Potent, selective non-peptide NPY Y5 antagonist	85.2445	0.481502	139.62	88.5969	0.196672	114.605	86.9207	127.112	0.346105
457	BML-190	Potent, selective CB2 ligand	85.3965	0.580264	149.512	90.7683	0.228519	117.163	88.0824	133.338	0.415085
458	MRS 1334	Potent, highly selective hA3 antagonist	89.1093	-0.834404	56.0814	89.8804	-0.343848	78.7937	89.4948	67.4376	-0.568376
459	SB 222200	Potent, selective non-peptide NK3 antagonist. Brain penetrant	88.8876	0.0112344	100.782	89.798	-0.0526671	96.4152	89.3428	98.5985	-0.0203626
460	(RS)-3,4-DCPG	Potent systemically active anticonvulsant. Racemate of (R)-3,4,-DCPG (Cat. No. 1395)	90.6423	0.300205	123.132	89.3242	-0.32832	79.6463	89.9833	101.389	0.0199026
461	(R)-3,4-DCPG	AMPA antagonist/weak NMDA antagonist	83.4196	0.155842	111.407	94.5065	0.290178	122.279	88.963	116.843	0.224573
462	Fenretinide	Synthetic retinoid. Potent anticancer agent	75.4279	-1.6484	31.8993	75.353	-1.18053	44.119	75.3905	38.0092	-1.39558
463	PP 1	Potent, selective Src inhibitor	67.389	ND	0	71.1134	ND	0	69.2512	0	ND
464	Kenpaullone	Potent cyclin-dependent kinase inhibitor. Also inhibits GSK-3	82.6402	-0.126237	91.6218	84.7656	0.115731	108.352	83.7029	99.9871	-0.000186375
465	CP 339818 hydrochloride	Non-peptide, potent KV1.3 channel blocker	81.3031	ND	0	84.8298	-10.585	0.0651046	83.0665	0.0325523	-11.585
466	SCH 202676 hydrobromide	Inhibitor of ligand binding to G-protein-coupled receptors	80.4377	0.558894	147.314	88.3148	0.081264	105.794	84.3762	126.554	0.339755
467	NU 1025	Potent PARP inhibitor	84.1251	0.481502	139.62	84.7147	0.0695888	104.942	84.4199	122.281	0.290197
468	SB 203580 hydrochloride	Selective inhibitor of p38 MAPK; water-soluble	86.467	ND	0	90.6888	-5.60495	2.05466	88.5779	1.02733	-6.60495
469	FPL 64176	Potent activator of Ca2+ channels (L-type)	86.8702	0.500308	141.452	83.1338	-0.158526	89.594	85.002	115.523	0.208177
470	(-)-Terreic acid	Selective inhibitor of BTK	88.7857	-0.0367606	97.4841	87.555	-0.480192	71.6882	88.1703	84.5862	-0.241506
471	PP 2	Potent, selective Src inhibitor	74.7466	ND	0	75.8015	ND	0	75.2741	0	ND
472	SDM25N hydrochloride	Potent, selective non-peptide δ antagonist	87.9322	-0.114743	92.3547	92.7397	-0.675922	62.5932	90.3359	77.4739	-0.368217
473	Scopolamine hydrobromide	Non-selective muscarinic antagonist	90.5943	0.229828	117.27	93.8809	-1.00568	49.8034	92.2376	83.5365	-0.259522
474	1400W dihydrochloride	Potent, highly selective iNOS inhibitor	91.9927	0.112495	108.11	94.4063	-1.32714	39.8557	93.1995	73.9827	-0.434741
475	Daidzein	Arrests cell cycle in G1 phase	92.4105	0.112495	108.11	97.3304	-1.0731	47.5296	94.8704	77.8196	-0.361794
476	Resveratrol	Cyclooxygenase inhibitor	89.4244	0.601322	151.711	93.9717	-0.451874	73.1093	91.698	112.41	0.16877
477	Naloxone benzoylhydrazone	Full κ agonist, partial μ and δ agonist and antagonizes agonist-induced activation of NOP	93.9713	0.39571	131.559	92.9734	-0.253093	83.9096	93.4723	107.734	0.107477
478	DCEBIO	Activates Cl- conductance and hIK1 K+ channels	90.9658	0.411692	133.024	92.3018	-1.09922	46.677	91.6338	89.8507	-0.154398
479	(S)-(+)-Dimethindene maleate	M2-selective antagonist	93.623	0.291592	122.399	94.9968	-1.18985	43.8348	94.3099	83.1169	-0.266786
480	PPT	Subtype-selective ERα agonist	102.331	0.308764	123.865	102.562	-0.806088	57.1931	102.447	90.5289	-0.14355
481	DuP 697	Cyclooxygenase-2 (COX-2) inhibitor	103.063	-0.804349	57.2621	105.051	-1.4082	37.6781	104.057	47.4701	-1.07491
482	SQ 22536	Adenylyl cyclase inhibitor	98.9734	-0.286289	82.0009	97.3101	-0.766848	58.77	98.1417	70.3854	-0.506651
483	D609	Selective PC-PLC inhibitor	104.115	-0.518864	69.7921	103.514	-0.430167	74.2176	103.815	72.0048	-0.473834
484	BMY 14802 hydrochloride	Sigma antagonist. Antipsychotic agent	98.1693	-0.214616	86.1775	122.22	-1.21674	43.0254	110.195	64.6015	-0.630361
485	BMS 182874 hydrochloride	Highly selective, orally active non-peptide ETA antagonist	97.5811	-0.940049	52.1215	99.2212	-0.569501	67.385	98.4011	59.7532	-0.742911
486	BMY 45778	Non-prostanoid prostacyclin IP receptor partial agonist	102.931	-1.22417	42.8043	107.813	-0.27173	82.8325	105.372	62.8184	-0.67074
487	SKF 81297 hydrobromide	D1 agonist	87.9118	-0.309077	80.7158	87.951	0.332363	125.907	87.9314	103.312	0.0470026
488	Formoterol hemifumarate	Potent and selective β2 agonist	96.4802	0.288788	122.161	98.0421	0.379248	130.066	97.2611	126.114	0.334727
489	Clemastine fumarate	H1 antagonist	94.0189	ND	0	95.5851	-4.8302	3.51532	94.802	1.75766	-5.8302
490	GYKI 52466 hydrochloride	Selective non-competitive AMPA antagonist	97.1717	-0.985212	50.5152	98.4699	-1.18716	43.9166	97.8208	47.2159	-1.08266
491	SU 4312	Potent inhibitor of VEGFR tyrosine kinase	80.5028	0.0810116	105.776	80.3243	0.505374	141.949	80.4135	123.863	0.30874
492	PACOCF3	Phospholipase A2 inhibitor	92.0523	0.186602	113.808	91.2684	0.0431087	103.033	91.6604	108.421	0.116639
493	Linomide	Immunomodulator with antiangiogenic properties	88.7725	0.394828	131.479	91.3988	0.462473	137.79	90.0857	134.634	0.429047
494	Flecainide acetate	Cardiac Na+ channel blocker. Antiarrhythmic	88.158	0.439945	135.655	97.261	0.315242	124.422	92.7095	130.039	0.378941
495	Etomidate	GABA mimetic and GABA modulatory agent	93.0314	0.0319848	102.242	93.3398	0.332363	125.907	93.1856	114.075	0.189978
496	Suramin hexasodium salt	Non-selective P2 antagonist	92.5475	-0.422531	74.6114	89.8562	0.0760078	105.41	91.2019	90.0106	-0.151834
497	GR 127935 hydrochloride	Potent, selective 5-HT1B/1D antagonist	65.0775	ND	0	75.3835	ND	0	70.2305	0	ND
498	Mifepristone	Progesterone and glucocorticoid antagonist	100.605	0.322539	125.053	96.1116	0.532294	144.623	98.3582	134.838	0.431225
499	FIT	Irreversible δ agonist	85.9104	ND	0	87.9982	ND	0	86.9543	0	ND
500	Oleylethanolamide	GPR55 agonist. Also PPARα agonist	92.918	0.26198	119.912	92.6957	0.584674	149.97	92.8069	134.941	0.432331
501	CGP 78608	Potent, selective glycine-site NMDA antagonist	85.6016	0.0897485	106.418	91.081	0.158959	111.648	88.3413	109.033	0.124769
502	SP 600125	Novel and selective JNK inhibitor	69.1165	-3.27165	10.3546	70.5869	-4.60491	4.10946	69.8517	7.23205	-3.78945
503	Rimcazole dihydrochloride	σ2 antagonist. Also DAT inhibitor	78.6452	-1.80249	28.6679	82.6314	-1.51439	35.0046	80.6383	31.8362	-1.65126
504	Mycophenolic acid	Inosine monophosphatase dehydrogenase inhibitor	87.8947	ND	0	88.8176	ND	0	88.3561	0	ND
505	Terazosin hydrochloride	α1 and α2B antagonist (α1 > α2B). Orally active	83.1408	0.174332	112.844	85.7381	0.382539	130.363	84.4394	121.604	0.282188
506	FR 122047 hydrochloride	Cyclooxygenase (COX-1) inhibitor	78.0256	-0.0376721	97.4226	84.6942	0.349283	127.393	81.3599	112.408	0.16874
507	GW 9662	Selective PPARγ antagonist	86.3173	-0.146336	90.3542	84.2732	0.219106	116.401	85.2952	103.378	0.0479254
508	TMS	Cytochrome P450 1B1 inhibitor	87.2311	0.128425	109.31	87.8124	0.301399	123.234	87.5218	116.272	0.217503
509	Ozagrel hydrochloride	Selective thromboxane A2 synthetase inhibitor	86.01	0.27736	121.198	93.7673	0.222784	116.698	89.8887	118.948	0.25033
510	SR 59230A hydrochloride	Potent and selective β3 antagonist	88.8095	-1.27936	41.1979	93.06	-0.81128	56.9876	90.9348	49.0928	-1.02642
511	SB 205384	GABAA receptor modulator; slows current decay	88.3866	0.2386	117.985	86.3673	0.233759	117.59	87.3769	117.787	0.236181
512	CGP 7930	Positive modulator at GABAB receptors	93.7046	0.881031	184.169	94.8387	0.99697	199.58	94.2717	191.875	0.940165
513	CGP 13501	Positive modulator at GABAB receptors	83.5255	0.935364	191.237	95.5972	1.04649	206.55	89.5614	198.894	0.991998
514	SDZ 21009	β-adrenoceptor antagonist. Also 5-HT1A/1B antagonist	83.2575	0.422758	134.049	84.642	0.607357	152.347	83.9498	143.198	0.518008
515	5-Iodo-A-85380 dihydrochloride	High affinity α4β2 and α6β2 subtype-selective agonist	85.0934	0.329932	125.695	86.4399	0.576074	149.079	85.7666	137.387	0.458246
516	LY 288513	Selective CCK2 antagonist	91.1924	0.307635	123.768	92.143	0.325539	125.313	91.6677	124.541	0.316615
517	Mevastatin	HMG-CoA reductase inhibitor	78.7682	0.0897485	106.418	84.6851	0.151261	111.054	81.7267	108.736	0.120833
518	Eletriptan hydrobromide	Orally active, selective 5-HT1B/1D agonist	85.7676	0.178432	113.165	84.8044	0.471774	138.681	85.286	125.923	0.332546
519	Lovastatin	HMG-CoA reductase inhibitor	79.0249	0.210834	115.736	85.7866	0.481016	139.573	82.4057	127.654	0.35224
520	Icilin	Activates a novel cold receptor. Cooling agent	91.834	0.0455215	103.206	88.0924	0.618566	153.535	89.9632	128.37	0.36031
521	DCPIB	Selective blocker of VSAC/ICl, swell. Inhibits glucose-stimulated insulin release	96.7855	0.348254	127.302	89.7504	0.266195	120.263	93.2679	123.783	0.307808
522	Splitomicin	Sir2p inhibitor	84.6614	0.595283	151.077	83.3038	0.564529	147.89	83.9826	149.484	0.579988
523	(±)-Bay K 8644	Ca2+-channel activator (L-type)	70.0202	0.681621	160.394	70.9194	0.789472	172.844	70.4698	166.619	0.736554
524	(S)-(-)-Bay K 8644	Ca2+-channel activator (L-type)	66.9681	0.667099	158.788	69.336	0.558721	147.296	68.152	153.042	0.613928
525	NSC 95397	Selective Cdc25 dual specificity phosphatase inhibitor	69.2612	0.925637	189.952	70.6675	0.761936	169.576	69.9644	179.764	0.846107
526	Cantharidin	Protein phosphatase 1 and 2A inhibitor	18.5902	-1.45884	36.3786	20.8608	0.0179325	101.251	19.7255	68.8147	-0.539212
527	CD 437	RARγ-selective agonist	76.896	0.634626	155.254	86.2062	1.04649	206.55	81.5511	180.902	0.855208
528	SC 560	Cyclooxygenase (COX-1) inhibitor	93.4897	0.0137354	100.957	90.2627	0.402131	132.146	91.8762	116.551	0.220964
529	Licarbazepine	Active metabolite of oxcarbazepine (Cat. No. 3684)	85.253	0.369936	129.23	86.8547	0.204303	115.213	86.0538	122.221	0.289495
530	Piceatannol	Inhibits TNF-induced NF-κB activation	86.3339	0.202802	115.093	87.9005	0.799356	174.032	87.1172	144.563	0.531696
531	Tracazolate hydrochloride	Subtype-selective GABAA allosteric modulator	101.511	0.0722197	105.133	100.098	0.181809	113.431	100.804	109.282	0.128055
532	HEMADO	High affinity selective A3 agonist	86.6552	0.453549	136.94	88.3393	0.570313	148.485	87.4973	142.713	0.513112
533	Purvalanol A	Cyclin-dependent kinase inhibitor	75.9904	ND	0	80.0218	-3.40252	9.4567	78.0061	4.72835	-4.40252
534	Purvalanol B	Cyclin-dependent kinase inhibitor	86.0256	0.513223	142.723	89.1595	0.471774	138.681	87.5925	140.702	0.492647
535	SKF 83566 hydrobromide	Potent, selective D1-like antagonist	86.039	0.582958	149.792	86.7739	0.79195	173.141	86.4065	161.466	0.691235
536	Indatraline hydrochloride	Potent 5-HT uptake inhibitor. Also inhibits dopamine and noradrenalin uptake	76.5962	ND	0	80.8419	-3.59624	8.26842	78.7191	4.13421	-4.59624
537	NBI 27914 hydrochloride	Selective non-peptide CRF1 antagonist	89.2456	0.0853858	106.097	94.3498	0.328955	125.61	91.7977	115.854	0.212305
538	Ro 25-6981 maleate	Subtype-selective NR2B antagonist	87.2518	0.0766224	105.455	87.714	0.459359	137.493	87.4829	121.474	0.280646
539	SB 269970 hydrochloride	Potent selective 5-HT7 antagonist. Brain penetrant	88.7528	0.124178	108.989	88.2905	0.379248	130.066	88.5217	119.528	0.257343
540	SB 431542	Potent, selective inhibitor of TGF-βRI, ALK4 and ALK7	92.4658	-2.88177	13.5675	92.0967	-0.766848	58.77	92.2812	36.1687	-1.46718
541	SB 366791	Potent, selective, competitive TRPV1 (VR1) antagonist	77.8333	0.439945	135.655	81.2391	0.449978	136.602	79.5362	136.129	0.44497
542	SB 216763	Potent, selective GSK-3 inhibitor	69.6836	0.408861	132.764	75.5968	0.471774	138.681	72.6402	135.723	0.440661
543	SB 415286	Potent, selective GSK-3 inhibitor	79.0223	0.658314	157.824	83.6175	0.610167	152.644	81.3199	155.234	0.634441
544	Streptozocin	DNA alkylator; antitumor and induces diabetes	83.0797	0.412347	133.085	90.653	0.499322	141.355	86.8663	137.22	0.45649
545	Remacemide hydrochloride	NMDA antagonist; blocks ion channel and allosteric modulatory site	84.6072	0.408861	132.764	86.348	0.315242	124.422	85.4776	128.593	0.362811
546	DFB	Allosteric potentiator at mGlu5	81.7141	0.401861	132.121	86.5435	0.322115	125.016	84.1288	128.569	0.362539
547	IEM 1460	Open-channel blocker of AMPA currents; selective for non-GluR2-containing receptors	81.6917	0.2386	117.985	85.706	0.290927	122.343	83.6988	120.164	0.265
548	U 18666A	Inhibitor of hedgehog (Hh) signaling. Also inhibits cholesterol synthesis	106.144	-0.680322	62.4026	101.226	-0.0469993	96.7947	103.685	79.5987	-0.329184
549	AY 9944	Inhibitor of hedgehog (Hh) signaling. Inhibits Δ7-dehydrocholesterol reductase	82.4784	-2.12754	22.8847	84.0709	-0.864908	54.9081	83.2746	38.8964	-1.36229
550	OLDA	Potent, selective endogenous TRPV1 agonist	83.9213	-0.428758	74.2901	87.0379	0.446836	136.305	85.4796	105.297	0.0744707
551	D-64131	Inhibitor of tubulin polymerization. Antitumor in vivo	79.8772	-1.44615	36.6999	80.5746	-1.3093	40.3518	80.2259	38.5259	-1.3761
552	Lonidamine	Mitochondrial hexokinase inhibitor	91.8896	-0.12596	91.6394	95.1487	-0.641216	64.1172	93.5191	77.8783	-0.360706
553	Ginkgolide B	PAF receptor antagonist	95.0913	0.0137354	100.957	98.738	-0.66141	63.226	96.9146	82.0913	-0.284699
554	GR 125487 sulfamate	Potent, selective 5-HT4 antagonist. Active in vivo	87.9847	0.0410228	102.884	91.6329	-0.796317	57.5817	89.8088	80.233	-0.317732
555	Fenoldopam hydrochloride	Selective D1-like partial agonist	90.0058	0.194724	114.451	90.4605	-0.0783316	94.7152	90.2331	104.583	0.0646466
556	Salmeterol	Potent β2 agonist; long acting	112.778	-3.94358	6.49928	93.1124	-2.16938	22.2306	102.945	14.365	-2.79937
557	SB 206553 hydrochloride	Potent, selective 5-HT2C/5-HT2B antagonist. Orally active	78.5288	0.412347	133.085	77.5853	0.123991	108.975	78.0571	121.03	0.275362
558	SKF 77434 hydrobromide	Selective D1-like partial agonist	91.516	0.415827	133.406	96.867	0.440534	135.711	94.1915	134.558	0.428233
559	BW 373U86	Potent, selective non-peptide δ agonist	97.8356	0.329932	125.695	98.0628	-0.0693101	95.3094	97.9492	110.502	0.144078
560	GW 1929	Selective PPARγ agonist. Orally active	102.693	-2.46869	18.0655	115.419	-1.25715	41.8371	109.056	29.9513	-1.73931
561	PD 102807	Selective M4 antagonist	98.1084	-3.04134	12.1469	94.1042	-2.22462	21.3956	96.1063	16.7712	-2.57594
562	RU 28318, potassium salt	Potent, selective mineralocorticoid receptor antagonist	99.1	-0.170326	88.8642	97.0318	-0.700041	61.5555	98.0659	75.2098	-0.411007
563	YM 90709	Interleukin-5 receptor antagonist	97.6203	ND	0	93.4438	ND	0	95.5321	0	ND
564	T 0156 hydrochloride	Highly potent, selective PDE5 inhibitor	97.9495	0.00244977	100.17	96.7765	-0.32919	79.5983	97.363	89.8841	-0.153862
565	GW 7647	Highly selective, potent PPARα agonist. Orally active	101.73	-0.00337736	99.7662	100.163	-0.393915	76.1061	100.946	87.9362	-0.185472
566	PIT	P2Y ligand; displays mixed antagonism/potentiation	100.528	0.963897	195.057	93.4177	1.04649	206.55	96.973	200.804	1.00579
567	NECA	Adenosine receptor agonist	103.652	0.0255258	101.785	97.0596	-0.247174	84.2545	100.356	93.0198	-0.10439
568	Cilostazol	PDE3A inhibitor. Also adenosine uptake inhibitor	100.527	-0.467745	72.3094	95.3824	-0.377459	76.9792	97.9546	74.6443	-0.421896
569	Ibudilast	PDE inhibitor (non-selective)	100.177	-0.576467	67.0604	98.1259	-0.247174	84.2545	99.1512	75.6575	-0.402446
570	Cisapride	5-HT4 agonist; stimulates intestinal ACh release	90.5798	-2.66375	15.7809	91.2112	-1.95675	25.7608	90.8955	20.7708	-2.26737
571	Noscapine hydrochloride	Tubulin inhibitor; induces apoptosis	93.6654	0.563797	147.815	85.9987	0.128052	109.282	89.832	128.549	0.362314
572	L 655240	Potent, selective thromboxane A2/prostaglandin endoperoxide antagonist	99.9609	0.53192	144.585	83.5502	0.173433	112.774	91.7556	128.68	0.363783
573	CGS 15943	Potent adenosine receptor antagonist	95.3727	0.499323	141.355	90.141	0.27408	120.922	92.7568	131.139	0.391093
574	A 77636 hydrochloride	Potent, selective D1-like agonist. Orally active	90.4635	0.0369268	102.593	80.0906	-0.388409	76.3972	85.277	89.4949	-0.160123
575	N6-Cyclopentyladenosine	Potent, selective A1 agonist	98.0275	-0.475824	71.9056	98.3155	-0.272307	82.7994	98.1715	77.3525	-0.37048
576	2-Chloro-N6-cyclopentyladenosine	Potent, selective A1 agonist	97.6173	0.539956	145.393	85.2516	0.377886	129.944	91.4344	137.668	0.461196
577	Acetaminophen	Cyclooxygenase inhibitor; may be selective for COX-3	92.5709	0.0980712	107.034	84.8512	0.0450288	103.17	88.7111	105.102	0.0717937
578	CL 218872	Benzodiazepine agonist	91.655	0.436145	135.298	85.1459	0.217429	116.266	88.4005	125.782	0.330928
579	CV 1808	Non-selective adenosine A2 receptor agonist	93.9383	0.356486	128.03	85.6524	0.238935	118.012	89.7954	123.021	0.298908
580	R-96544 hydrochloride	Potent, selective 5-HT2A antagonist	91.2822	-1.47515	35.9696	82.8557	-0.496796	70.8679	87.0689	53.4188	-0.904582
581	Nemonapride	Highly potent D2-like antagonist. Also 5-HT1A agonist	91.7507	-0.0448399	96.9397	81.9506	-0.0914489	93.858	86.8506	95.3989	-0.0679562
582	Isoproterenol hydrochloride	Standard selective β agonist	80.9631	0.695526	161.948	73.7687	0.866521	182.326	77.3659	172.137	0.783556
583	ALX 5407 hydrochloride	Selective non-transportable GlyT1 inhibitor	94.9166	0.486907	140.144	84.4278	0.400327	131.981	89.6722	136.062	0.444266
584	PETCM	Activator of caspase-3	91.0171	0.482744	139.74	80.9144	0.33526	126.161	85.9658	132.95	0.410886
585	(±)-Blebbistatin	Selective inhibitor of myosin II	96.3217	0.583368	149.834	85.3953	0.778702	171.559	90.8585	160.696	0.684338
586	Baicalein	5- and 12-Lipoxygenase inhibitor	71.1218	0.598836	151.449	67.719	0.955809	193.967	69.4204	172.708	0.788335
587	Acifran	Hypolipidemic agent; agonist for the GPR109A (HM74A) and GPR109B receptors	93.3266	0.213095	115.917	85.9342	0.169705	112.483	89.6304	114.2	0.191563
588	Zimelidine dihydrochloride	Selective 5-HT uptake inhibitor	90.4661	0.300828	123.185	81.5026	0.374651	129.653	85.9844	126.419	0.338212
589	S 14506 hydrochloride	Highly potent 5-HT1A agonist; displays unique binding mechanism	85.5363	0.0980712	107.034	79.8221	0.44419	136.055	82.6792	121.545	0.281485
590	Urapidil hydrochloride	α1 antagonist. Also 5-HT1A receptor agonist	92.5429	0.0369268	102.593	86.3128	0.108714	107.827	89.4279	105.21	0.0732667
591	Arctigenin	Potent MKK1 inhibitor. Also inhibits IκBα phosphorylation	91.1641	0.401283	132.068	88.8718	0.231802	117.43	90.0179	124.749	0.31903
592	Ro 106-9920	Inhibitor of NF-κB activation	103.539	0.161945	111.879	92.1879	0.16222	111.901	97.8634	111.89	0.162083
593	NNC 711	Selective inhibitor of GAT-1	92.3183	0.602677	151.853	86.514	0.728907	165.738	89.4162	158.796	0.667172
594	NNC 63-0532	Potent non-peptide NOP agonist; brain penetrant	92.3654	0.527886	144.181	81.5699	0.579582	149.442	86.9677	146.812	0.553965
595	Zacopride hydrochloride	Highly potent 5-HT3 receptor antagonist. Also 5-HT4 agonist	88.4874	0.591123	150.642	86.7168	0.425554	134.309	87.6021	142.475	0.510712
596	OMDM-2	Potent inhibitor of anandamide uptake	86.1139	0.702702	162.755	82.8732	0.836271	178.543	84.4935	170.649	0.771032
597	Gabexate mesylate	Serine protease inhibitor; inhibits thrombin, trypsin, kallikrein and plasmin	97.42	0.571657	148.623	82.1592	0.480752	139.547	89.7896	144.085	0.526921
598	WAY 161503 hydrochloride	Potent, selective 5-HT2C agonist	82.6303	0.769152	170.427	78.7409	0.859596	181.453	80.6856	175.94	0.815083
599	SR 2640 hydrochloride	Potent, selective LTD4 /LTE4 receptor antagonist	89.6882	0.499323	141.355	82.8785	0.358369	128.198	86.2834	134.776	0.430567
600	2-Methoxyestradiol	Apoptotic and antiangiogenic agent	94.4642	0.507542	142.163	84.3453	1.04649	206.55	89.4048	174.356	0.80204
601	E-4031 dihydrochloride	hERG channel blocker; inhibits rapid delayed rectifier K+ current (IKr)	92.8203	0.670126	159.121	85.913	0.486757	140.129	89.3666	149.625	0.581353
602	Altanserin hydrochloride	5-HT2A receptor antagonist	85.1979	0.482744	139.74	81.2468	0.387547	130.817	83.2224	135.278	0.435931
603	Raclopride	Potent, selective D2/D3 antagonist	89.7223	0.640537	155.891	82.9547	0.263626	120.049	86.3385	137.97	0.464356
604	Indirubin-3'-oxime	GSK-3β inhibitor. Also inhibits other protein kinases	79.9814	ND	0	70.1787	-5.02952	3.0617	75.0801	1.53085	-6.02952
605	ICI 63197	PDE4 inhibitor	86.0188	0.52384	143.778	81.9972	0.554073	146.822	84.008	145.3	0.539036
606	YM 976	PDE4 inhibitor	88.2336	0.716948	164.37	86.2291	0.486757	140.129	87.2314	152.25	0.606439
607	IRL-2500	Potent ETB antagonist	84.3891	0.401283	132.068	83.518	0.677333	159.918	83.9536	145.993	0.5459
608	RHC 80267	Diacylglycerol lipase inhibitor	90.6506	-1.90602	26.6828	88.4173	-1.70331	30.708	89.5339	28.6954	-1.80111
609	Eticlopride hydrochloride	Selective D2/D3 antagonist	91.3429	-0.0210013	98.5548	84.0493	0.191928	114.229	87.6961	106.392	0.089388
610	EMD 66684	Potent, selective non-peptide AT1 antagonist	91.0096	-0.075203	94.9209	87.4609	0.165968	112.192	89.2353	103.556	0.0504159
611	Exo1	Inhibits Golgi-ER traffic; blocks exocytosis	95.9101	0.44473	136.106	84.1328	0.400327	131.981	90.0215	134.043	0.422699
612	Ro 60-0175 fumarate	Potent, selective 5-HT2C agonist	88.6677	0.436145	135.298	86.2501	-0.0648567	95.604	87.4589	115.451	0.207283
613	L-165,041	Potent PPARδ agonist	94.8914	0.42317	134.087	89.826	0.44419	136.055	92.3587	135.071	0.433718
614	Impentamine dihydrobromide	Selective H3 antagonist	91.7762	0.457513	137.317	87.5043	0.33526	126.161	89.6403	131.739	0.397681
615	PRIMA-1	Restores mutant p53 activity; induces apoptosis	96.2475	0.495196	140.951	86.5383	0.55121	146.531	91.3929	143.741	0.523475
616	MRS 1845	Potent SOC inhibitor; blocks capacitative Ca2+ entry	94.8738	0.633044	155.083	92.8112	0.661494	158.172	93.8425	156.628	0.647339
617	NSC 663284	Potent, selective Cdc25 phosphatase inhibitor	34.5492	-3.5542	8.51294	34.3278	-1.21992	42.9306	34.4385	25.7218	-1.95894
618	BTS	Selective inhibitor of skeletal muscle myosin II ATPase activity	93.7328	0.440444	135.702	84.6915	0.708498	163.41	89.2121	149.556	0.580688
619	NSC 693868	Cdk inhibitor. Also inhibits GSK-3	90.7118	0.507542	142.163	80.5925	0.519344	143.33	85.6522	142.746	0.513455
620	m-3M3FBS	Phospholipase C activator	87.0657	0.559851	147.412	77.7219	0.929598	190.475	82.3938	168.943	0.756537
621	o-3M3FBS	Inactive analog of m-3M3FBS (Cat. No. 1941)	84.3058	0.602677	151.853	85.0522	0.45648	137.219	84.679	144.536	0.53143
622	Loratidine	Peripheral H1 antagonist; antiallergic agent	93.4218	0.114307	108.245	88.4835	0.202913	115.102	90.9526	111.674	0.15929
623	L 670596	Potent, selective thromboxane A2/prostaglandin endoperoxide antagonist	95.199	0.31962	124.8	99.8423	0.206556	115.393	97.5206	120.097	0.264195
624	DCB	Allosteric modulator at mGlu5	86.2308	0.519782	143.374	82.0203	0.384334	130.526	84.1256	136.95	0.453647
625	DMeOB	Negative allosteric modulator at mGlu5	83.7967	0.405687	132.472	83.3533	0.468667	138.383	83.575	135.428	0.437521
626	Ritanserin	Potent 5-HT2 antagonist	91.1554	0.177482	113.091	84.6788	0.419289	133.727	87.9171	123.409	0.303446
627	Bestatin	Aminopeptidase inhibitor	86.2474	0.392434	131.261	83.0958	0.495718	141.002	84.6716	136.131	0.445
628	GR 79236	A1 agonist	93.4658	0.414455	133.279	83.8444	0.562626	147.695	88.6551	140.487	0.490442
629	SB 334867	Selective non-peptide OX1 antagonist	78.8192	-0.176896	88.4604	77.9914	-0.164856	89.2018	78.4053	88.8311	-0.170863
630	SB 258585 hydrochloride	Potent, selective 5-HT6 antagonist	83.6493	0.140967	110.264	79.5047	0.422426	134.018	81.577	122.141	0.288549
631	SB 239063	Potent, selective p38 MAPK inhibitor; orally active	93.2652	ND	0	93.8052	ND	0	93.5352	0	ND
632	SB 408124	Selective non-peptide OX1 antagonist	85.6517	0.695526	161.948	86.0744	0.648161	156.717	85.8631	159.332	0.672038
633	Simvastatin	HMG-CoA reductase inhibitor	87.3685	0.300828	123.185	91.1567	-0.0344385	97.6412	89.2626	110.413	0.142912
634	Ranitidine hydrochloride	Selective H2 antagonist	98.3304	0.103503	107.438	95.2235	-0.287599	81.9264	96.7769	94.6822	-0.0788352
635	Tianeptine	Selective facilitator of 5-HT uptake; antidepressant	93.0174	0.135674	109.861	95.6916	-0.193376	87.4557	94.3545	98.6581	-0.01949
636	SANT-1	Inhibitor of hedgehog (Hh) signaling; antagonizes smoothened activity	100.396	0.673782	159.525	97.3344	0.291336	122.377	98.865	140.951	0.495195
637	6-Iodo-nordihydrocapsaicin	Potent, competitive vanilloid receptor antagonist	104.183	0.233056	117.532	97.1964	0.0245372	101.715	100.69	109.624	0.132561
638	Reboxetine mesylate	Potent, selective noradrenalin uptake inhibitor; orally active	101.83	0.0816508	105.823	92.5307	-0.0215968	98.5142	97.1802	102.168	0.0309504
639	ZK 93423	Potent benzodiazepine agonist	106.254	0.0816508	105.823	100.009	-0.693238	61.8464	103.131	83.8346	-0.254382
640	Ro 19-4605	Benzodiazepine inverse agonist	101.333	-0.761583	58.9849	94.402	-0.93669	52.243	97.8673	55.6139	-0.846481
641	ZK 93426 hydrochloride	Potent, competitive benzodiazepine antagonist	90.3509	0.255326	119.361	89.9636	-0.279323	82.3978	90.1572	100.879	0.0126282
642	Ro 15-4513	Benzodiazepine partial inverse agonist	94.7794	-0.996867	50.1087	93.9814	-0.517777	69.8447	94.3804	59.9767	-0.737525
643	Linopirdine dihydrochloride	KCNQ channel blocker	91.2979	-1.11555	46.1515	92.2313	-0.580873	66.8559	91.7646	56.5037	-0.823583
644	XE 991 dihydrochloride	Potent, selective KCNQ channel blocker; blocks M-current	95.2294	-1.7405	29.9267	97.5907	-1.36732	38.7611	96.41	34.3439	-1.54187
645	GS 39783	Positive modulator at GABAB receptors	100.693	-2.90982	13.3063	100.856	-0.788626	57.8895	100.775	35.5979	-1.49014
646	Ro 31-8220 mesylate	Protein kinase inhibitor	14.5514	ND	0	13.7894	ND	0	14.1704	0	ND
647	Isradipine	Ca2+ channel blocker (L-type)	98.8635	-1.07891	47.3386	110.036	-1.34524	39.3589	104.45	43.3488	-1.20594
648	Ro 04-5595	Selective NR2B antagonist	90.5081	-1.21807	42.9856	94.8152	-0.428023	74.328	92.6617	58.6568	-0.76963
649	Fluticasone propionate	Selective high affinity glucocorticoid agonist	90.9005	-1.49546	35.4669	94.3971	-0.268894	82.9955	92.6488	59.2312	-0.755571
650	SKF 86002 dihydrochloride	p38 MAPK inhibitor; anti-inflammatory agent	64.0683	ND	0	70.0186	ND	0	67.0435	0	ND
651	PSB 1115	Selective human A2B receptor antagonist; water-soluble	86.7504	0.216544	116.195	85.9342	0.112387	108.102	86.3423	112.148	0.165406
652	Tomoxetine hydrochloride	Potent, selective noradrenalin re-uptake inhibitor	87.9143	-0.325756	79.788	85.0889	-0.120891	91.9619	86.5016	85.875	-0.21969
653	PSB 11	Potent, selective human A3 receptor antagonist/inverse agonist	92.1206	-0.195834	87.3068	86.2788	0.0882532	106.308	89.1997	96.8075	-0.0468092
654	Guggulsterone	Broad spectrum steroid receptor ligand. Antagonizes FXR and displays hypolipidaemic activity	126.71	-0.476467	71.8735	115.173	0.128254	109.297	120.941	90.5853	-0.142651
655	Mirtazepine	Potent 5-HT2 antagonist. Also 5-HT3, H1 and α2-antagonist. Antidepressant	88.4807	-0.55817	67.9163	82.832	0.223658	116.769	85.6563	92.3427	-0.114931
656	PSB 36	Potent and selective A1 antagonist	99.645	-0.163503	89.2855	90.5574	0.167177	112.286	95.1012	100.786	0.0112907
657	Ch 55	Potent RAR agonist	126.265	-1.88062	27.1566	109.708	-1.2295	42.6466	117.987	34.9016	-1.51864
658	LE 135	Selective RARβ antagonist	106.031	-1.41714	37.4454	93.8791	-0.227919	85.3866	99.9552	61.416	-0.703314
659	SR 202	Selective PPARγ antagonist; antidiabetic and antiobesity agent	95.1261	-0.74647	59.606	83.6496	-0.0125325	99.1351	89.3878	79.3705	-0.333324
660	Medetomidine hydrochloride	Potent, highly selective α2 agonist	93.4703	-3.41904	9.34903	90.8187	-1.32349	39.9567	92.1445	24.6529	-2.02017
661	Cinalukast	Potent, selective CysLT1 (LTD4) antagonist; orally active	85.6815	0.307004	123.714	87.7755	0.100371	107.205	86.7285	115.459	0.207383
662	SDZ 205-557 hydrochloride	5-HT4/5-HT3 receptor antagonist	91.6598	0.130503	109.467	81.4882	0.000457785	100.032	86.574	104.75	0.0669449
663	Aminopurvalanol A	Cyclin-dependent kinase inhibitor	72.4813	ND	0	74.0397	-3.49443	8.873	73.2605	4.4365	-4.49443
664	UBP 296	Selective, potent kainate antagonist; selective for GluR5-containing receptors	86.4228	-0.0351099	97.5957	83.2174	0.245646	118.562	84.8201	108.079	0.112087
665	UBP 302	Selective, potent kainate antagonist; active enantiomer of UBP 296 (Cat. No. 2078)	87.5202	-0.318617	80.1838	83.9433	0.0963427	106.906	85.7318	93.5449	-0.0962691
666	GTP 14564	Class III receptor tyrosine kinase (RTK) inhibitor	76.0469	-0.311514	80.5796	77.2969	0.326959	125.437	76.6719	103.008	0.0427577
667	DMNB	DNA-PK inhibitor	86.0764	-0.00615461	99.5743	85.1521	0.212538	115.872	85.6143	107.723	0.107331
668	RS 102895 hydrochloride	CCR2b chemokine receptor antagonist	91.5044	-0.228905	85.3282	83.8016	0.19381	114.378	87.653	99.8531	-0.00212055
669	PNU 37883 hydrochloride	Vascular KATP channel blocker	86.1127	-0.354665	78.2051	86.4993	0.292167	122.448	86.306	100.326	0.00470234
670	DAU 5884 hydrochloride	M3 receptor antagonist	91.3224	-0.215586	86.1196	87.9152	0.128254	109.297	89.6188	97.7083	-0.0334467
671	SKI II	Selective non-lipid inhibitor of sphingosine kinase; antitumor	88.1076	-2.23645	21.2208	90.6312	-1.62217	32.4846	89.3694	26.8527	-1.89686
672	Apoptosis Activator 2	Promotes apoptosome formation and activates caspase-9/caspase-3 pathway. Selectively induces tumor cell apoptosis	89.3909	0.293093	122.526	92.0996	0.234694	117.666	90.7452	120.096	0.264189
673	Amisulpride	Selective D2/D3 receptor antagonist; atypical antipsychotic agent	87.0765	0.0719614	105.114	87.3336	0.323517	125.138	87.2051	115.126	0.203215
674	2,3-DCPE hydrochloride	Selectively induces cancer cell apoptosis	78.9827	0.125277	109.072	84.4494	-0.0388683	97.3418	81.716	103.207	0.0455377
675	Lylamine hydrochloride	CB1 agonist	88.7898	ND	0	86.856	-3.49443	8.873	87.8229	4.4365	-4.49443
676	Paroxetine maleate	Highly potent and selective 5-HT uptake inhibitor	81.2611	-1.44796	36.654	76.5972	-1.23964	42.3477	78.9291	39.5009	-1.34004
677	SCS	Selective GABAA receptor antagonist; β1-subunit-selective	83.4661	-2.95338	12.9105	83.6741	-2.22256	21.426	83.5701	17.1683	-2.54218
678	Nicorandil	KATP channel opener and NO donor	87.4044	0.00526639	100.366	83.5724	0.238354	117.965	85.4884	109.165	0.126512
679	(±)-McN 5652	Potent, orally active 5-HT uptake inhibitor. Also inhibits noradrenalin and dopamine uptake in vitro	91.3453	0.120033	108.676	84.1181	0.552448	146.657	87.7317	127.667	0.352381
680	nTZDpa	Potent, selective PPARγ partial agonist	99.7425	-0.25592	83.7453	88.1515	-0.102257	93.1575	93.947	88.4514	-0.177043
681	API-2	Selective inhibitor of Akt/PKB signaling. Antitumor and antiviral	92.2117	ND	0	92.7488	-3.22887	10.6663	92.4802	5.33316	-4.22887
682	NSC 625987	Cyclin-dependent kinase 4 (cdk4) inhibitor	79.1187	0.891004	185.447	74.7045	0.649101	156.819	76.9116	171.133	0.775117
683	ZD 2079 hydrochloride	β3-adrenoceptor agonist	84.227	0.352429	127.671	90.1547	0.151733	111.09	87.1908	119.381	0.255568
684	NTNCB hydrochloride	Potent and selective non-peptidic NPY Y5 antagonist	87.9499	ND	0	83.494	-5.64476	1.99875	85.7219	0.999373	-6.64476
685	Embelin	Inhibitor of X-linked inhibitor of apoptosis (XIAP); cell-permeable and antitumor	83.3463	0.320782	124.901	84.0378	0.249279	118.861	83.692	121.881	0.285473
686	Bax channel blocker	Inhibits Bax-mediated mitochondrial cytochrome c release	68.9523	ND	0	66.3789	ND	0	67.6656	0	ND
687	NSC 23766	Selective inhibitor of Rac1-GEF interaction; antioncogenic	81.2337	0.370205	129.254	79.5161	0.326959	125.437	80.3749	127.345	0.348744
688	INCA-6	Inhibitor of calcineurin-substrate association	91.8081	0.0390001	102.74	85.2685	0.775391	171.165	88.5383	136.953	0.453679
689	AZ 10417808	Selective non-peptide caspase-3 inhibitor	89.529	-0.107073	92.847	84.9578	-0.212848	86.2832	87.2434	89.5651	-0.158992
690	WAY 629 hydrochloride	Selective 5-HT2C agonist	93.5621	0.343457	126.879	85.6257	0.407187	132.61	89.5939	129.745	0.375674
691	Tetrabenazine	Potent inhibitor of vesicular monoamine transport; depletes dopamine stores	91.7082	0.413712	133.211	85.9791	0.390836	131.115	88.8437	132.163	0.40232
692	BVT 948	Non-competitive protein tyrosine phosphatase inhibitor; enhances insulin signaling	66.8966	ND	0	64.0323	ND	0	65.4644	0	ND
693	ZK 164015	Potent estrogen receptor antagonist	91.1864	0.146064	110.655	90.7502	0.615723	153.233	90.9683	131.944	0.399921
694	SN-6	Selective Na+/Ca2+ exchange inhibitor (reverse mode)	95.7897	0.468379	138.355	88.4966	0.080118	105.71	92.1431	122.033	0.287271
695	CMPD-1	Non-ATP-competitive p38α inhibitor	78.5768	-2.50151	17.6592	74.8184	-3.0397	12.1607	76.6976	14.9099	-2.74565
696	SR 27897	Potent and selective CCK1 antagonist	89.9517	0.430754	134.794	89.2753	0.387544	130.816	89.6135	132.805	0.409311
697	S-Trityl-L-cysteine	Potent, selective inhibitor of mitotic kinesin Eg5	92.8928	0.16146	111.842	90.5142	0.309667	123.942	91.7035	117.892	0.237466
698	4-HQN	PARP inhibitor	89.0077	0.176693	113.029	87.4031	0.0303202	102.124	88.2054	107.576	0.105362
699	Carmoxirole hydrochloride	Selective, peripherally acting D2-like agonist	89.4344	0.120033	108.676	84.8779	-0.0256408	98.2384	87.1562	103.457	0.049034
700	R 59-022	Diacylglycerol kinase inhibitor; increases PKC activity	97.9181	-0.169912	88.8897	89.9691	0.295684	122.747	93.9436	105.818	0.081588
701	Eliprodil	Non-competitive NR2B-selective NMDA antagonist	89.7109	0.120033	108.676	88.136	-0.349009	78.5123	88.9234	93.5941	-0.0955099
702	3-MATIDA	Potent, selective mGlu1 antagonist	87.7086	0.379013	130.045	84.6283	0.295684	122.747	86.1685	126.396	0.33795
703	L 755507	Very potent and selective β3 partial agonist	85.1736	0.602267	151.81	81.6369	0.914568	188.5	83.4052	170.155	0.766852
704	Mibefradil dihydrochloride	Ca2+ channel blocker (T-type)	82.9538	ND	0	76.4796	-4.50969	4.38984	79.7167	2.19492	-5.50969
705	CGP 71683 hydrochloride	Highly selective and potent non-peptide NPY Y5 receptor antagonist	56.7078	ND	0	60.5256	ND	0	58.6167	0	ND
706	PD 160170	Selective non-peptide NPY Y1 antagonist	72.5899	-0.202387	86.9111	73.775	-0.154092	89.8698	73.1824	88.3905	-0.178037
707	PNU 22394 hydrochloride	5-HT2C agonist and 5-HT2A/2B partial agonist	87.6072	0.361344	128.462	80.9056	0.108393	107.803	84.2564	118.132	0.240405
708	Zatebradine hydrochloride	Bradycardic agent; blocks If pacemaker current	90.1148	0.0665194	104.719	89.6622	0.0303202	102.124	89.8885	103.421	0.0485333
709	TCS 2002	Potent GSK-3β inhibitor	87.6939	-0.311514	80.5796	82.8895	-0.202887	86.881	85.2917	83.7303	-0.256179
710	LY 255283	Selective, competitive BLT2 receptor antagonist	94.0709	0.11477	108.28	88.2	0.190035	114.079	91.1355	111.18	0.152893
711	N20C hydrochloride	Non-competitive NMDA receptor open-channel blocker	96.0216	-0.297414	81.371	97.0123	-0.701902	61.4761	96.5169	71.4235	-0.485529
712	ABT 724 trihydrochloride	Potent, selective D4 partial agonist; proerectile	92.9821	0.0881639	106.302	89.2167	-0.154092	89.8698	91.0994	98.0857	-0.027885
713	CI 976	Acyl-CoA:cholesterol acyltransferase (ACAT) inhibitor	119.469	-2.05944	23.9909	113.692	-1.66255	31.588	116.581	27.7894	-1.84739
714	GW 0742	Highly selective, potent PPARδ agonist	107.405	-0.276518	82.5581	95.3503	-0.399304	75.8224	101.378	79.1903	-0.336605
715	BRL 50481	Selective PDE7 inhibitor	102.28	-0.249118	84.1411	93.6276	-0.640119	64.166	97.9539	74.1535	-0.431413
716	GW 441756	Potent, selective TrkA inhibitor	66.9664	0.343457	126.879	68.6926	0.426566	134.403	67.8295	130.641	0.38561
717	DMAB-anabaseine dihydrochloride	Partial agonist at α7-containing receptors and antagonist at α4β2 neuronal nicotinic receptors	96.2709	0.11477	108.28	92.5727	-0.207859	86.5821	94.4218	97.4312	-0.0375449
718	Octopamine hydrochloride	Invertebrate biogenic amine: activates β3 adrenoceptors	99.5242	-0.235612	84.9325	94.4764	-0.548979	68.3504	97.0003	76.6414	-0.383804
719	Doxorubicin hydrochloride	Antitumor antibiotic agent. Inhibits DNA topoisomerase II	62.6739	-2.95338	12.9105	63.7393	-2.06993	23.8171	63.2066	18.3638	-2.44506
720	ACDPP hydrochloride	Selective mGlu5 receptor antagonist	99.7013	-0.138149	90.8684	94.6652	-0.207859	86.5821	97.1832	88.7253	-0.172583
721	CGS 9343B	Calmodulin antagonist	93.0531	0.551021	146.512	95.8406	-0.315926	80.3335	94.4468	113.423	0.181711
722	DY131	Agonist selective for estrogen-related receptors ERRβ and ERRγ	83.0907	0.428471	134.581	90.2483	-0.0785652	94.6999	86.6695	114.64	0.197114
723	NNC 55-0396 dihydrochloride	Highly selective Ca2+ channel blocker (T-type)	15.6601	ND	0	15.7041	-4.29874	5.081	15.6821	2.5405	-5.29874
724	SCH 58261	Potent, highly selective A2A antagonist	95.1568	0.357471	128.118	98.3859	-0.457826	72.8083	96.7713	100.463	0.00666508
725	GW 6471	PPARα antagonist	100.727	ND	0	102.772	-3.61538	8.1595	101.75	4.07975	-4.61538
726	Ro 08-2750	Inhibits NGF binding to p75NTR and TrkA	92.5966	-2.23567	21.2322	95.4186	-2.06527	23.8941	94.0076	22.5632	-2.14796
727	TBB	Selective cell-permeable CK2 inhibitor	96.7551	0.475656	139.055	101.243	-0.297613	81.3597	98.999	110.207	0.140221
728	FPL 55712	Leukotriene receptor antagonist	92.0639	-0.123019	91.8264	94.1111	0.0269146	101.883	93.0875	96.8547	-0.0461053
729	Raloxifene hydrochloride	Selective estrogen receptor modulator (SERM)	92.8594	ND	0	95.9376	-5.21811	2.68654	94.3985	1.34327	-6.21811
730	2'-MeCCPA	Very selective and potent A1 receptor agonist	99.8744	0.17892	113.204	104.017	-0.800483	57.4157	101.946	85.3096	-0.229219
731	Moxonidine hydrochloride	I1 receptor and α2-adrenoceptor agonist (I1 > α2)	88.2868	0.346232	127.124	90.9373	-0.169989	88.885	89.6121	108.004	0.111089
732	SEW 2871	Cell-permeable, selective S1P1 receptor agonist	92.1122	0.491048	140.546	88.7649	-0.365926	77.5971	90.4386	109.072	0.125278
733	O-1918	Silent antagonist for putative abnormal-CBD (Cat. No. 1297) receptor	92.5484	0.159786	111.712	90.0349	-0.209385	86.4906	91.2917	99.1013	-0.0130234
734	1,2,3,4,5,6-Hexabromocyclohexane	Inhibits JAK2 autophosphorylation	98.6103	0.401576	132.095	96.071	-0.137056	90.9373	97.3407	111.516	0.157253
735	AQ-RA 741	Selective, high affinity M2 antagonist	92.2789	0.6086	152.478	86.1238	0.362482	128.564	89.2014	140.521	0.490783
736	Zebularine	DNA methyltransferase and cytidine deaminase inhibitor	90.8252	0.357471	128.118	90.7795	0.147653	110.777	90.8023	119.447	0.256373
737	Cordycepin	RNA synthesis inhibitor	91.4546	0.444372	136.072	85.5734	0.106993	107.698	88.514	121.885	0.285522
738	(±)-Cloprostenol sodium salt	Water-soluble PGF2α analog and potent FP receptor agonist	93.3208	0.396136	131.598	88.3926	0.143191	110.435	90.8567	121.016	0.2752
739	Prostaglandin E2	Major endogenous prostanoid	96.9338	0.276888	121.158	93.4856	0.295706	122.749	95.2097	121.953	0.286328
740	T 0070907	Highly potent and selective PPARγ antagonist	100.775	ND	0	98.6244	ND	0	99.6999	0	ND
741	PNU 282987	Selective α7 nAChR agonist	81.0322	0.712923	163.912	87.8514	0.366315	128.906	84.4418	146.409	0.550003
742	Tabimorelin	Potent, orally active ghrelin receptor agonist	78.1888	0.575292	148.998	79.96	0.275464	121.038	79.0744	135.018	0.433153
743	SR 49059	Selective, orally active vasopressin V1A receptor antagonist	87.8229	0.699736	162.421	87.4054	0.327516	125.485	87.6142	143.953	0.525597
744	L-168,049	Potent, orally active human glucagon receptor antagonist	86.7938	-1.70473	30.6779	85.2855	-1.20452	43.3914	86.0397	37.0346	-1.43305
745	DNQX disodium salt	Selective non-NMDA antagonist. Water-soluble salt of DNQX (Cat. No. 0189)	90.5674	0.521346	143.529	85.6995	0.283595	121.722	88.1335	132.626	0.407362
746	QX 314 chloride	Na+ channel blocker	89.4679	0.617977	153.472	85.2146	0.169757	112.487	87.3412	132.98	0.411204
747	Immethridine dihydrobromide	Potent H3 agonist, highly selective over H4	87.7312	0.631929	154.964	82.8918	0.156536	111.461	85.3115	133.212	0.413726
748	AMG 9810	Potent and selective, competitive antagonist of TRPV1	78.822	0.423133	134.084	78.0981	0.407823	132.668	78.4601	133.376	0.415499
749	Pravastatin sodium salt	HMG-CoA reductase inhibitor	89.1189	0.423133	134.084	85.356	0.271381	120.696	87.2375	127.39	0.349252
750	BTS 54-505	Potent SNRI; active metabolite of sibutramine (Cat. No. 2290)	91.5145	0.159786	111.712	91.9208	0.152101	111.119	91.7176	111.415	0.155948
751	Necrostatin-1	Novel inhibitor of non-apoptotic cell death (necroptosis)	84.9456	0.927978	190.261	82.0182	0.855179	180.898	83.4819	185.58	0.892038
752	Ro 10-5824	Selective D4 receptor partial agonist	88.8711	0.526334	144.027	83.7225	0.327516	125.485	86.2968	134.756	0.430347
753	DMP 543	K+ channel blocker and potent ACh release enhancer	89.4459	0.159786	111.712	92.0833	-0.115511	92.3055	90.7646	102.009	0.0286938
754	JNJ 16259685	Extremely potent, mGlu1-selective non-competitive antagonist	91.8836	0.63655	155.461	85.4215	0.22569	116.934	88.6526	136.197	0.445697
755	Trequinsin hydrochloride	Ultrapotent inhibitor of PDE3	78.6936	0.584887	149.992	78.3721	-0.0324115	97.7785	78.5329	123.885	0.309005
756	WEB 2086	Potent PAF receptor antagonist	87.1077	0.560779	147.507	85.7298	0.22569	116.934	86.4187	132.22	0.402941
757	4-Methylhistamine dihydrochloride	Selective, high affinity H4 agonist	86.1379	0.659435	157.946	84.2427	0.275464	121.038	85.1903	139.492	0.480186
758	CGH 2466 dihydrochloride	A1, A2B and A3 antagonist and inhibitor of p38 MAPK and PDE4	86.3231	ND	0	88.4966	-5.91233	1.6604	87.4098	0.8302	-6.91233
759	ZK 200775	Competitive AMPA/kainate antagonist	91.7212	0.197802	114.695	84.3847	0.267286	120.354	88.0529	117.525	0.232962
760	Salubrinal	Selective inhibitor of eIF2α dephosphorylation	84.7318	-0.435781	73.9293	84.36	-0.022353	98.4625	84.5459	86.1959	-0.214308
761	Gavestinel	Potent and selective glycine site antagonist. Orally available and active in vivo	84.3796	0.329206	125.632	86.2738	0.0317509	102.225	85.3267	113.929	0.188131
762	ABT 702 dihydrochloride	Adenosine kinase inhibitor; orally active	73.8013	0.0941112	106.741	77.5612	-0.0995608	93.3317	75.6812	100.036	0.000522639
763	T 0901317	Potent liver X receptor (LXR) agonist	85.5102	0.444372	136.072	95.1191	0.354785	127.879	90.3147	131.976	0.400274
764	GW 405833	Selective, high affinity CB2 receptor partial agonist	83.23	0.681964	160.432	87.4043	0.377755	129.932	85.3171	145.182	0.537863
765	EMD 386088 hydrochloride	Potent 5-HT6 agonist	73.6502	0.428471	134.581	76.4844	0.299722	123.091	75.0673	128.836	0.365532
766	AMN 082 dihydrochloride	The first selective mGlu7 agonist	90.6226	-2.01671	24.7121	87.555	-1.13785	45.4437	89.0888	35.0779	-1.51137
767	Fenobam	Potent and selective mGlu5 antagonist	81.4154	0.465303	138.061	80.4519	0.385331	130.616	80.9337	134.338	0.425871
768	MPMQ hydrochloride	Selective mGlu1 antagonist	79.5027	0.63655	155.461	79.3246	0.444548	136.089	79.4137	145.775	0.543741
769	JTE 013	S1P2 receptor antagonist	91.3924	-0.0693547	95.3064	86.9814	-0.00739556	99.4887	89.1869	97.3976	-0.0380426
770	SDZ NKT 343	Highly selective, human NK1 antagonist	88.8402	0.046292	103.261	86.2817	0.229904	117.276	87.5609	110.268	0.141017
771	Sertraline hydrochloride	5-HT re-uptake inhibitor	92.3457	-1.93216	26.2036	88.2316	-1.62391	32.4455	90.2886	29.3245	-1.76982
772	Glimepiride	KATP channel blocker	89.729	0.83856	178.826	89.0618	0.246638	118.644	89.3954	148.735	0.572746
773	Eplerenone	Selective mineralocorticoid receptor antagonist	87.5743	0.565632	148.004	88.7147	0.217225	116.25	88.1445	132.127	0.40192
774	SNAP 5089	Subtype-selective α1A antagonist	83.1849	ND	0	80.6834	-7.30071	0.634258	81.9342	0.317129	-8.30071
775	FK 888	High affinity NK1 receptor antagonist	84.4423	0.433791	135.078	83.4882	0.504913	141.904	83.9652	138.491	0.46979
776	Ambroxol hydrochloride	Na+ channel blocker	84.7846	0.470489	138.558	82.7331	0.422625	134.036	83.7588	136.297	0.446755
777	Ro 90-7501	Inhibitor of Aβ42 fibril formation	88.7872	-0.21993	85.8607	90.0139	-0.0995608	93.3317	89.4006	89.5962	-0.15849
778	HA 1100 hydrochloride	Cell-permeable, selective Rho-kinase inhibitor	92.1888	0.368625	129.112	87.8571	0.191527	114.197	90.0229	121.655	0.282792
779	BIBX 1382 dihydrochloride	Highly selective EGFR-kinase inhibitor	82.2125	ND	0	79.2751	-3.44448	9.18564	80.7438	4.59282	-4.44448
780	BIBU 1361 dihydrochloride	Selective inhibitor of EGFR-kinase	91.5015	ND	0	86.2752	-5.21811	2.68654	88.8884	1.34327	-6.21811
781	LY 303511	Negative control of LY 294002 (Cat. No. 1130)	86.0653	0.772918	170.872	88.6566	0.362482	128.564	87.3609	149.718	0.582247
782	Scriptaid	Histone deacetylase inhibitor	56.4973	ND	0	58.4667	ND	0	57.482	0	ND
783	Fexofenadine hydrochloride	H1 receptor antagonist; non-sedating antiallergic agent	88.3669	0.485935	140.049	89.9283	0.0461605	103.251	89.1476	121.65	0.28274
784	CCT 018159	Hsp90 inhibitor	78.8166	1.16393	224.066	79.1837	1.04649	206.55	79.0002	215.308	1.1064
785	AC 55649	Selective RARβ2 agonist	81.9412	0.300375	123.146	89.0449	-0.0123642	99.1466	85.493	111.147	0.152463
786	TMPH hydrochloride	Neuronal nicotinic receptor antagonist	87.4825	0.412395	133.089	86.8247	0.187199	113.855	87.1536	123.472	0.304187
787	JNJ 10191584 maleate	Selective H4 receptor antagonist; orally active	87.0742	0.51634	143.032	85.1793	0.295706	122.749	86.1268	132.89	0.410237
788	CGP 53353	Selective inhibitor of PKCβII	86.3437	0.428471	134.581	86.3626	1.04649	206.55	86.3531	170.565	0.770326
789	YM 298198, Desmethyl-	Derivative of mGlu1 antagonist YM 298198 (Cat. No. 2448)	78.5266	0.672995	159.438	78.9877	1.04649	206.55	78.7571	182.994	0.871797
790	YM 298198 hydrochloride	Highly potent, selective non-competitive mGlu1 antagonist	85.1403	0.704145	162.918	82.0894	1.04649	206.55	83.6148	184.734	0.88545
791	LY 344864 hydrochloride	Potent, selective 5-HT1F agonist	94.5524	0.460099	137.564	92.5066	0.138716	110.092	93.5295	123.828	0.308338
792	LY 2183240	Novel, potent anandamide uptake inhibitor. Inhibits FAAH	77.5057	0.159786	111.712	77.228	-0.783395	58.0998	77.3668	84.906	-0.236062
793	Co 101244 hydrochloride	Highly selective NR2B antagonist	91.9516	0.433791	135.078	95.0318	-0.215102	86.1485	93.4917	110.613	0.145523
794	Arcyriaflavin A	Potent cdk4/cyclin D1 and CaM Kinase II inhibitor. Antiviral agent (anti-HCMV)	83.7883	-1.70473	30.6779	83.3293	-3.11029	11.58	83.5588	21.129	-2.24271
795	ZM 447439	Inhibits Aurora kinase B	64.3482	-3.14697	11.2893	65.1392	-2.08607	23.5521	64.7437	17.4207	-2.52112
796	Lazabemide hydrochloride	Selective MAO-B inhibitor	95.5367	0.363059	128.615	93.8734	-0.175551	88.5429	94.705	108.579	0.118745
797	SDZ WAG 994	Potent, selective A1 agonist	92.7124	0.265	120.164	93.1013	-0.220843	85.8064	92.9068	102.985	0.0424344
798	UK 14,304 tartrate	α2 agonist. Water-soluble form of UK 14,304 (Cat. No. 0425)	96.1115	0.265	120.164	95.8219	-0.285533	82.0438	95.9667	101.104	0.0158361
799	CGS 20625	Selective central benzodiazepine receptor partial agonist	92.1345	0.317742	124.638	91.9213	-0.232391	85.1223	92.0279	104.88	0.0687405
800	IBC 293	Selective agonist for the GPR109B (HM74) receptor. Antilipolytic	98.7063	-0.0322102	97.7921	101.966	-0.600181	65.9671	100.336	81.8796	-0.288424
801	ER 27319 maleate	Selective Syk kinase inhibitor	50.9844	ND	0	60.337	ND	0	55.6607	0	ND
802	GW 4064	Selective farnesoid X receptor (FXR) agonist	94.1328	0.113115	108.156	98.2352	-0.267196	83.0933	96.184	95.6247	-0.0645448
803	GW 3965 hydrochloride	Orally active liver X receptor (LXR) agonist	97.2538	0.20689	115.42	101.812	-0.0890329	94.0153	99.5327	104.717	0.0665024
804	ZM 323881 hydrochloride	Potent, selective inhibitor of VEGFR-2	80.8276	-5.56764	2.1085	86.3363	-2.30103	20.2918	83.582	11.2002	-3.15841
805	SR 11302	Inhibitor of AP-1 transcription factor; antitumor agent	110.185	0.145055	110.577	112.681	-0.365271	77.6323	111.433	94.1048	-0.0876598
806	2-Pyridylethylamine dihydrochloride	H1 receptor agonist	91.4072	0.0470332	103.314	99.3919	-0.662012	63.1996	95.3995	83.2567	-0.264361
807	JTE 907	Selective CB2 receptor antagonist/inverse agonist	92.2942	-0.536732	68.9331	98.0966	-1.02453	49.1571	95.1954	59.0451	-0.760111
808	JTC 801	Selective NOP antagonist	15.3889	ND	0	14.5269	ND	0	14.9579	0	ND
809	Costunolide	Inhibitor of human telomerase activity	112.273	-1.05557	48.1108	116.15	-2.9137	13.2706	114.212	30.6907	-1.70413
810	(±)-AC 7954 hydrochloride	Non-peptide UT receptor agonist	102.569	0.545243	145.927	103.311	-0.957425	51.4975	102.94	98.7121	-0.0187016
811	Xaliproden hydrochloride	Orally active, high affinity 5-HT1A agonist	92.256	0.677796	159.969	91.5256	0.663363	158.377	91.8908	159.173	0.670598
812	MNITMT	Immunosuppressant	89.3669	0.471583	138.663	89.3556	0.292669	122.49	89.3613	130.577	0.384898
813	Melperone hydrochloride	5-HT2A/D2 receptor antagonist; neuroleptic	87.6504	0.4203	133.821	90.1676	0.231673	117.42	88.909	125.62	0.329067
814	DR 2313	Potent PARP inhibitor	127.503	0.525965	143.99	91.8882	-0.0132445	99.0862	109.696	121.538	0.281406
815	PNU 120596	Positive allosteric modulator of α7 nAChR; active in vivo	84.1663	0.554786	146.895	80.62	0.292669	122.49	82.3932	134.693	0.429672
816	ZM 306416 hydrochloride	Inhibitor of VEGF receptor tyrosine kinase	79.5994	-2.32012	20.0251	80.2778	-1.40182	37.845	79.9386	28.9351	-1.78911
817	Irsogladine maleate	PDE4 inhibitor; antiulcer agent	91.1432	0.545243	145.927	86.6614	0.106586	107.668	88.9023	126.797	0.342523
818	Trap 101	Potent and selective NOP antagonist	96.9619	0.907436	187.571	91.1323	0.684527	160.717	94.0471	174.144	0.800282
819	Talniflumate	Chloride channel blocker (hCLCA1/mCLCA3 and Cl-/HCO3- exchange)	103.196	0.409822	132.852	88.2363	-0.107103	92.845	95.7163	112.849	0.174389
820	Acyclovir	Inhibits viral DNA polymerase; antiherpetic agent	97.1811	0.521105	143.505	92.2213	0.0533481	103.767	94.7012	123.636	0.306101
821	L-161,982	Selective EP4 receptor antagonist	82.2477	0.300621	123.167	87.3789	0.597943	151.356	84.8133	137.262	0.456928
822	RS 504393	Highly selective CCR2 chemokine receptor antagonist	75.4626	-0.00810364	99.4399	78.449	-0.0890329	94.0153	76.9558	96.7276	-0.0480009
823	PD 166793	Broad spectrum MMP inhibitor	85.6715	0.624415	154.159	88.7923	0.0802127	105.717	87.2319	129.938	0.377823
824	A 205804	Selective inhibitor of E-selectin and ICAM-1 expression	76.7591	0.57837	149.316	77.7873	0.544928	145.895	77.2732	147.605	0.561746
825	Ganaxolone	Potent, positive allosteric modulator of GABAA receptors	93.936	0.673422	159.485	96.0298	0.432668	134.973	94.9829	147.229	0.558061
826	DPO-1	Blocker of KV1.5 channel and IKur current	113.633	-1.3263	39.8789	112.086	-0.957425	51.4975	112.859	45.6882	-1.13011
827	Domperidone	Peripheral D2-like antagonist	86.6736	0.456389	137.21	89.6242	0.283452	121.71	88.1489	129.46	0.37251
828	IKK 16	Selective inhibitor of IKK	15.4162	ND	0	14.4547	ND	0	14.9355	0	ND
829	Ki 8751	Potent, selective VEGFR-2 inhibitor	74.5931	0.63345	155.127	77.6436	0.147806	110.788	76.1183	132.958	0.410967
830	Lofepramine	5-HT and noradrenalin re-uptake inhibitor (SNRI)	90.4975	0.896218	186.118	88.7924	0.883713	184.512	89.6449	185.315	0.889979
831	CD 1530	Potent and selective RARγ agonist	75.4987	0.415071	133.336	80.469	0.663363	158.377	77.9839	145.857	0.544552
832	10-DEBC hydrochloride	Selective Akt/PKB inhibitor	78.3411	ND	0	82.9941	-3.54125	8.58972	80.6676	4.29486	-4.54125
833	SB 218078	Inhibitor of checkpoint kinase 1 (Chk1)	46.8888	ND	0	31.4609	-5.1904	2.73863	39.1749	1.36931	-6.1904
834	Fexaramine	Potent, selective farnesoid X receptor (FXR) agonist	97.6468	0.619877	153.674	94.3677	0.719123	164.618	96.0073	159.146	0.670353
835	Amlodipine besylate	Ca2+ channel blocker (L-type)	87.5379	-0.577852	66.996	89.4135	0.122182	108.838	88.4757	87.917	-0.185786
836	PSB 06126	NTPDase 3 inhibitor	78.8788	0.842689	179.339	82.3887	0.715701	164.228	80.6338	171.784	0.780591
837	Cetirizine dihydrochloride	Selective H1 antagonist	86.7834	0.677796	159.969	83.9477	0.157929	111.568	85.3656	135.769	0.441154
838	Benazepril hydrochloride	Angiotensin-converting enzyme (ACE) inhibitor	90.9861	0.725052	165.296	86.396	0.197728	114.689	88.691	139.993	0.48535
839	Zamifenacin fumarate	Selective M3 antagonist	91.2252	0.506426	142.053	89.8067	0.18788	113.909	90.516	127.981	0.355927
840	Tenidap	NSAID, cyclooxygenase (COX-1) inhibitor. Also opener of KIR2.3	87.6744	0.554786	146.895	90.5544	0.27882	121.32	89.1144	134.108	0.423392
841	PAC 1	Activator of procaspase-3; pro-apoptotic	78.6417	ND	0	80.696	-1.67974	31.2138	79.6688	15.6069	-2.67974
842	Lansoprazole	H+,K+-ATPase inhibitor	78.9021	0.388633	130.915	83.6727	0.236457	117.81	81.2874	124.362	0.314551
843	Omeprazole	H+,K+-ATPase inhibitor	83.6097	0.787095	172.56	86.6783	0.871461	182.952	85.144	177.756	0.829895
844	CFM 1571 hydrochloride	Soluble guanylyl cyclase (sGC) activator	80.3284	0.0402546	102.83	83.1594	0.132486	109.618	81.7439	106.224	0.0871074
845	TCS 359	Potent FLT3 inhibitor	78.0961	0.106642	107.672	82.1569	0.212373	115.859	80.1265	111.766	0.160476
846	Mexiletine hydrochloride	Na+ channel blocker, antiarrhythmic agent	81.9108	0.501499	141.568	86.2835	0.501861	141.604	84.0971	141.586	0.50168
847	Clofarabine	Deoxycytidine kinase (dCK) substrate	84.5349	-0.516604	69.9015	89.4197	-0.60099	65.9301	86.9773	67.9158	-0.55818
848	PD 198306	Selective inhibitor of MEK1/2	82.9214	0.289233	122.199	84.1184	-0.119277	92.0649	83.5199	107.132	0.099389
849	Ryuvidine	Cyclin-dependent kinase 4 (cdk4) inhibitor	17.2533	ND	0	16.3209	ND	0	16.7871	0	ND
850	IMD 0354	Inhibitor of IKK-2	45.0377	ND	0	48.5115	-7.97219	0.398229	46.7746	0.199114	-8.97219
851	PD 158780	Potent ErbB receptor family inhibitor	79.3575	0.266182	120.262	82.183	0.445122	136.143	80.7703	128.203	0.358425
852	Oxaliplatin	DNA cross-linking antitumor agent	86.0722	0.501499	141.568	87.3019	0.537193	145.115	86.6871	143.342	0.519456
853	Decitabine	DNA methyltransferase inhibitor	86.1275	0.328706	125.589	90.1528	0.157929	111.568	88.1401	118.579	0.245843
854	Zonisamide	Blocks voltage-sensitive Na+ and Ca2+ channels (T-type)	87.6052	0.377921	129.947	88.6991	0.411669	133.022	88.1521	131.485	0.394894
855	Carboplatin	DNA cross-linking antitumor agent	87.5719	0.289233	122.199	91.5095	0.57546	149.015	89.5407	135.607	0.439433
856	Cilnidipine	Ca2+ channel blocker (dual L/N-type)	87.7713	-2.91638	13.2459	83.7939	-1.23359	42.5259	85.7826	27.8859	-1.84239
857	WAY 170523	Potent and selective inhibitor of MMP-13	49.002	ND	0	53.4615	-3.54125	8.58972	51.2318	4.29486	-4.54125
858	DAPT	γ-secretase inhibitor	89.0888	0.568983	148.348	89.9099	0.477818	139.264	89.4994	143.806	0.52412
859	NGB 2904	Potent and selective D3 antagonist	91.7194	-0.117531	92.1764	86.063	-0.101054	93.2351	88.8912	92.7058	-0.109269
860	ST 91	α2 agonist, putative α2C agonist	94.6903	0.383286	130.431	92.5296	-0.077111	94.7954	93.61	112.613	0.171376
861	CGK 733	Selective inhibitor of ATR and ATM kinases	78.0009	ND	0	94.1111	-2.95674	12.8805	86.056	6.44024	-3.95674
862	L-368,899 hydrochloride	Potent, non-peptide oxytocin receptor antagonist	86.4888	0.583042	149.8	87.6582	0.789184	172.81	87.0735	161.305	0.689792
863	Co 102862	State-dependent Na+ channel blocker; anticonvulsant	85.046	0.39396	131.4	90.1579	0.659806	157.987	87.602	144.693	0.532998
864	Fananserin	5-HT2A antagonist. Also D4 antagonist	90.1717	0.266182	120.262	84.752	0.48989	140.434	87.4619	130.348	0.382368
865	NSC 632839 hydrochloride	Inhibitor of ubiquitin isopeptidase activity	30.5048	ND	0	38.3166	-5.67411	1.95849	34.4107	0.979247	-6.67411
866	GW 9508	Potent and selective FFA1 (GPR40) agonist	90.2678	0.922257	189.508	88.2182	1.04649	206.55	89.243	198.029	0.985712
867	AEG 3482	Inhibitor of JNK signaling	102.94	-0.187407	87.8183	110.359	0.351192	127.561	106.649	107.69	0.106882
868	WAY 213613	Potent, non-substrate EAAT2 inhibitor	95.6786	0.573685	148.832	94.3172	0.582993	149.795	94.9979	149.314	0.578347
869	Pifithrin->m	Inhibitor of p53-mitochondrial binding	97.6173	0.399266	131.884	96.6235	0.18788	113.909	97.1204	122.896	0.297441
870	Compound W	γ-secretase inhibitor	89.8083	0.430705	134.789	92.2511	-0.0652867	95.5755	91.0297	115.182	0.20392
871	Naproxen sodium	Cyclooxygenase inhibitor	94.5617	-0.0151452	98.9557	99.6743	-0.308415	80.7528	97.118	89.8543	-0.154341
872	JX 401	Potent, reversible p38α inhibitor	96.7813	0.212929	115.904	98.9843	0.106586	107.668	97.8828	111.786	0.160737
873	UCL 2077	Slow afterhyperpolarization (sAHP) channel blocker	116.933	-1.3263	39.8789	115.893	-0.792391	57.7386	116.413	48.8088	-1.03479
874	PHTPP	Selective ERβ antagonist	101.459	0.815159	175.949	97.0023	0.71227	163.838	99.2307	169.894	0.764632
875	BMS 191011	Potent Maxi-K channel opener (BKCa, KCa1.1)	95.8144	0.466536	138.179	94.3695	0.620081	153.696	95.092	145.937	0.54535
876	Artemisinin	Antimalarial; inhibits P-type ATPase (PfATP6) of P. falciparum	94.5215	-1.97984	25.3518	95.2688	-1.40182	37.845	94.8952	31.5984	-1.66208
877	TC 1	High affinity σ1 ligand	89.2109	-0.904078	53.4374	91.5049	-0.567245	67.4905	90.3579	60.4639	-0.725853
878	Budesonide	Synthetic glucocorticoid; anti-inflammatory and chemopreventive	98.8974	0.545243	145.927	94.3042	0.373083	129.512	96.6008	137.719	0.461729
879	Acarbose	Glucosidase α inhibitor (intestinal)	87.7474	0.481624	139.631	99.5092	-0.175366	88.5543	93.6283	114.093	0.190209
880	Y 134	Selective estrogen receptor modulator (SERM), selective for ERα	96.7271	ND	0	99.3362	-4.19255	5.46912	98.0317	2.73456	-5.19255
881	JLK 6	Inhibitor of γ-secretase-mediated βAPP processing	98.023	-0.705619	61.3179	101.234	-0.652454	63.6197	99.6284	62.4688	-0.678792
882	GP 2a	Selective CB2 agonist	99.4592	-4.06726	5.96533	100.319	-2.27699	20.6328	99.889	13.299	-2.91061
883	17-PA	Antagonist of neurosteroid potentiation and direct gating of GABAA	105.887	-0.574658	67.1446	108.564	-0.243194	84.4873	107.225	75.8159	-0.399427
884	sodium 4-Phenylbutyrate	Histone deacetylase inhibitor	98.4439	-0.686168	62.1502	101.924	-0.578659	66.9586	100.184	64.5544	-0.631412
885	SN 38	DNA topoisomerase I inhibitor; antitumor	71.5032	0.137655	110.012	83.1458	0.142256	110.363	77.3245	110.187	0.139957
886	Carvedilol	β-adrenoceptor and α1-adrenoceptor antagonist	91.7154	ND	0	93.0466	-4.66612	3.93873	92.381	1.96937	-5.66612
887	CPT 11	DNA topoisomerase I inhibitor; antitumor	95.1446	-0.95049	51.7457	99.6465	-0.560787	67.7932	97.3955	59.7695	-0.74252
888	Moexipril hydrochloride	Angiotensin-converting enzyme (ACE) inhibitor	97.3658	-0.893608	53.8266	98.4631	-0.43336	74.0535	97.9144	63.9401	-0.645208
889	PHA 665752	Potent and selective MET inhibitor	87.8518	ND	0	91.0596	ND	0	89.4557	0	ND
890	PD 407824	Selective inhibitor of Chk1 and Wee1	72.1963	ND	0	73.614	ND	0	72.9052	0	ND
891	Calcipotriol	Vitamin D3 analog	81.7592	-0.40606	75.4682	86.1371	-0.201056	86.9914	83.9481	81.2298	-0.299919
892	Temozolomide	DNA-methylating antitumor agent	89.2898	-0.219726	85.8729	87.1438	-0.107271	92.8343	88.2168	89.3536	-0.162403
893	Cilastatin sodium	Dipeptidase inhibitor	94.3526	0.0989351	107.098	88.0074	0.335966	126.222	91.18	116.66	0.222313
894	LY 364947	Selective inhibitor of TGF-βRI	86.8255	ND	0	83.3325	-3.12645	11.451	85.079	5.72551	-4.12645
895	RWJ 21757	Toll-like receptor 7 (TLR7) agonist	85.6439	0.137655	110.012	87.8344	0.282515	121.631	86.7391	115.821	0.211902
896	SB 225002	Potent and selective CXCR2 antagonist	72.6866	-0.111978	92.5318	72.9938	0.287457	122.049	72.8402	107.29	0.101519
897	CGP 57380	Selective inhibitor of Mnk1	80.6748	-0.398126	75.8843	81.1768	0.174624	112.867	80.9258	94.3757	-0.0835131
898	TC 2559 difumarate	Selective partial agonist at α4β2 receptors	88.4885	-0.219726	85.8729	91.7826	-0.0625695	95.7557	90.1355	90.8143	-0.139009
899	Reserpine	Inhibitor of vesicular monoamine transport	88.3675	-1.14923	45.0867	88.4238	0.158531	111.615	88.3956	78.3509	-0.351979
900	Caffeic acid phenethyl ester	Specific inhibitor of NF-κB activation	91.865	-0.916094	52.9942	97.4537	0.644054	156.271	94.6593	104.633	0.0653348
901	NNC 05-2090 hydrochloride	GABA uptake inhibitor; moderately BGT-1 selective	80.7776	ND	0	83.0669	ND	0	81.9223	0	ND
902	KF 38789	Selective inhibitor of P-selectin-mediated cell adhesion	80.8724	-0.666973	62.9827	81.0231	-0.393269	76.1402	80.9477	69.5615	-0.52364
903	DCA	Mitochondrial pyruvate dehydrogenase kinase (PDK) inhibitor	82.5397	-0.0299975	97.9422	86.1027	0.227008	117.041	84.3212	107.491	0.104221
904	GP 1a	Highly selective CB2 agonist	81.3014	-1.94662	25.9422	80.5979	-1.01654	49.4299	80.9497	37.6861	-1.4079
905	PQ 401	IGF1R inhibitor	70.5339	-1.65432	31.7688	70.9335	-0.441514	73.6361	70.7337	52.7024	-0.924058
906	Nefazodone hydrochloride	5-HT2A antagonist and 5-HT uptake inhibitor. Antidepressant	87.499	0.42385	134.15	85.7075	0.531924	144.586	86.6033	139.368	0.478899
907	PI 828	PI 3-kinase inhibitor, more potent than LY 294002 (Cat. No. 1130)	76.3799	-0.0238804	98.3584	77.5582	0.131303	109.528	76.969	103.943	0.0557967
908	D 4476	Selective CK1 inhibitor. Also inhibits TGF-βRI	86.5163	-0.390233	76.3006	81.76	0.277556	121.214	84.1382	98.7573	-0.0180404
909	EO 1428	Selective inhibitor of p38α and p38β2	85.5339	0.467928	138.312	82.4606	1.04649	206.55	83.9972	172.431	0.786021
910	FPA 124	Akt/PKB inhibitor	99.5139	-2.31361	20.1156	96.9138	-0.888415	54.0207	98.2139	37.0682	-1.43175
911	SD 169	Selective, orally active p38α inhibitor	87.3333	-0.276777	82.5433	88.7823	-0.00102244	99.9292	88.0578	91.2362	-0.132321
912	GW 843682X	Selective inhibitor of PLK1 and PLK3	83.0599	-0.343774	78.7977	84.5658	0.103551	107.442	83.8129	93.1196	-0.102843
913	Iressa	Orally active, selective EGFR inhibitor	72.1512	-0.233779	85.0404	75.897	0.174624	112.867	74.0241	98.9537	-0.0151743
914	SU 5416	VEGFR inhibitor. Also inhibits KIT, RET, MET and FLT3	78.4493	0.919048	189.087	75.6115	1.04649	206.55	77.0304	197.819	0.984177
915	H 89 dihydrochloride	Protein kinase A inhibitor	83.889	-3.79309	7.21382	82.1392	-1.14381	45.2564	83.0141	26.2351	-1.93043
916	1-Naphthyl PP1	Src family kinase inhibitor; also inhibits c-Abl	83.2784	ND	0	83.9643	-5.46158	2.26934	83.6214	1.13467	-6.46158
917	BIO	Potent, selective GSK-3 inhibitor	64.9949	ND	0	63.2645	-9.09691	0.182623	64.1297	0.0913117	-10.0969
918	SD 208	Potent ATP-competitive TGF-βRI inhibitor	82.1097	ND	0	83.686	-2.88493	13.5378	82.8978	6.7689	-3.88493
919	Compound 401	Selective DNA-PK and mTOR inhibitor	81.5323	-0.247969	84.2081	82.3043	0.287457	122.049	81.9183	103.128	0.0444419
920	BI 78D3	Selective, competitive JNK inhibitor	99.4113	-0.0423101	97.1099	99.8142	0.697011	162.114	99.6127	129.612	0.3742
921	SC 514	IKK-2 inhibitor; attenuates NF-κB-induced gene expression	88.4978	-0.0798932	94.6128	87.8578	0.267588	120.379	88.1778	107.496	0.104284
922	SU 6668	PDGFR, VEGFR and FGFR inhibitor	81.6715	-0.067257	95.4451	84.1437	0.109144	107.859	82.9076	101.652	0.0236381
923	A 769662	Potent AMPK activator	81.877	0.26803	120.416	85.996	0.493949	140.829	83.9365	130.623	0.385407
924	JK 184	Downstream Hh signaling pathway inhibitor; inhibits alcohol dehydrogenase 7	75.582	-0.0547306	96.2774	72.0266	0.659384	157.941	73.8043	127.109	0.346068
925	L-798,106	Potent and highly selective EP3 antagonist	91.9713	0.227577	117.087	85.4128	0.414863	133.317	88.6921	125.202	0.324257
926	SLV 320	Potent and selective A1 antagonist	85.1534	0.24288	118.335	85.5948	0.19054	114.119	85.3741	116.227	0.216947
927	SNAP 94847 hydrochloride	Potent and selective MCH1 antagonist	82.2168	ND	0	79.3761	ND	0	80.7965	0	ND
928	LY 393558	Dual 5-HT1B/1D antagonist and 5-HT re-uptake inhibitor	87.3097	0.63962	155.792	85.3158	1.04649	206.55	86.3127	181.171	0.857353
929	PSN 375963 hydrochloride	GPR119 receptor agonist	104.989	-0.4795	71.7226	99.5286	-0.120301	91.9995	102.259	81.8611	-0.288751
930	CGP 52411	EGFR inhibitor. Also inhibits Aβ42 fibril formation	93.4155	0.539901	145.387	93.0399	1.04649	206.55	93.2277	175.969	0.81532
931	JNJ 17203212	Reversible, competitive and potent TRPV1 antagonist	85.0474	0.387592	130.821	86.7757	0.481066	139.577	85.9116	135.199	0.435086
932	MIRA-1	Restores mutant p53 activity; proapoptotic	91.0744	0.206918	115.422	90.5728	0.405801	132.482	90.8236	123.952	0.309784
933	WAY 200070	Selective ERβ agonist	90.1349	0.263035	120	87.4125	0.56486	147.924	88.7737	133.962	0.421826
934	AT 101	Downregulates Bcl-2 and Mcl-1; pro-apoptotic	72.1835	-1.58063	33.4335	76.3958	-0.41719	74.8882	74.2896	54.1609	-0.884677
935	AC 264613	PAR2 receptor agonist	86.8627	0.34095	126.659	89.2831	0.744504	167.54	88.0729	147.099	0.556792
936	Gedunin	Hsp90 inhibitor; anticancer and antimalarial activity	107.737	-0.849664	55.4914	106.637	-0.534385	69.0453	107.187	62.2683	-0.683429
937	LY 2365109 hydrochloride	Potent and selective GlyT1 inhibitor	89.502	-0.255117	83.7919	89.7348	0.454948	137.073	89.6184	110.433	0.143166
938	BMS 649	Pan RXR agonist	94.7414	-0.138171	90.8671	91.5273	0.472412	138.743	93.1343	114.805	0.199184
939	Oncrasin 1	Induces abnormal nuclear aggregation of PKCι; proapoptotic	88.266	-0.291398	81.711	88.967	0.527754	144.168	88.6165	112.94	0.175552
940	4-IPP	Inhibitor of macrophage migration inhibitor factor (MIF); suicide substrate	95.0971	-0.0547306	96.2774	94.9556	0.109144	107.859	95.0263	102.068	0.0295325
941	CFTRinh 172	Voltage-independent, selective CFTR chloride channel blocker	88.49	-0.269519	82.9596	87.1978	0.428348	134.569	87.8439	108.764	0.121206
942	GSK 0660 GSK 0660	Selective PPARδ antagonist	78.3294	-1.10982	46.3353	77.2087	-0.293964	81.5658	77.769	63.9506	-0.644971
943	NH 125	CaM kinase III (eEF-2 kinase) inhibitor	27.3331	ND	0	36.6573	ND	0	31.9952	0	ND
944	SID 7969543	Selective steroidogenic factor-1 (SF-1, NR5A1) inhibitor	83.9784	0.331437	125.827	85.3777	0.131303	109.528	84.6781	117.677	0.234837
945	Astemizole	Orally active, potent H1 antagonist. Also hERG K+ channel blocker.	82.1632	ND	0	78.9503	ND	0	80.5567	0	ND
946	Fludarabine	Purine analog; inhibits DNA synthesis	86.0318	-0.0798932	94.6128	88.8724	0.125795	109.111	87.4521	101.862	0.0266136
947	Nebivolol hydrochloride	Highly selective β1-adrenoceptor antagonist	82.3881	-1.75206	29.6878	85.4725	-0.681128	62.3677	83.9303	46.0278	-1.11942
948	Sirtinol	Selective sirtuin family deacetylase inhibitor	89.4994	-0.446399	73.3872	88.6741	0.282515	121.631	89.0868	97.5093	-0.0363883
949	FERb 033	Potent and selective ERβ agonist	91.5138	ND	0	92.2132	ND	0	91.8635	0	ND
950	endo-IWR 1	Axin stabilizer; promotes β-catenin phosphorylation	69.6145	-0.0238804	98.3584	69.0989	0.350206	127.474	69.3567	112.916	0.175254
951	PNU 74654	β-catenin binder; inhibits wnt signaling	95.1243	-0.530625	69.2255	98.0561	-0.393269	76.1402	96.5902	72.6829	-0.460313
952	Orlistat	Pancreatic, gastric and carboxylester lipase inhibitor; antiobesity and antihypercholesterolemic activity	102.697	ND	0	107.248	ND	0	104.973	0	ND
953	Suplatast tosylate	Th2 cytokine synthesis inhibitor; antiasthmatic	96.5404	-0.648032	63.815	98.793	-0.214966	86.1566	97.6667	74.9858	-0.41531
954	KU 55933	Potent and selective ATM kinase inhibitor	89.9303	0.0241481	101.688	87.8619	0.302182	123.301	88.8961	112.494	0.169853
955	Serotonin	Endogenous 5-HT receptor agonist	92.2428	0.217285	116.254	92.8513	-0.0688719	95.3383	92.547	105.796	0.0812896
956	Melatonin	Endogenous hormone; agonist at MT1 and MT2	97.0909	-0.284069	82.1272	95.0902	-0.194151	87.4087	96.0905	84.7679	-0.23841
957	INH1	Hec1 inhibitor; causes arrest of mitosis	94.6497	-1.12284	45.919	89.6405	-0.770743	58.6116	92.1451	52.2653	-0.936075
958	Bretazenil	Benzodiazepine partial agonist	98.6482	-0.138171	90.8671	99.4966	-0.264734	83.2352	99.0724	87.0511	-0.200065
959	SB 657510	Selective urotensin-II (UT) receptor antagonist	98.9732	-1.12284	45.919	94.7905	-0.551931	68.2106	96.8818	57.0648	-0.809326
960	GSK 650394	Serum- and glucocorticoid-regulated kinase (SGK) inhibitor	107.195	-0.916094	52.9942	110.257	-1.34324	39.4135	108.726	46.2038	-1.11392
961	VU 0155069	Potent and selective PLD1 inhibitor	90.4087	-4.54509	4.28343	98.4592	-3.72068	7.58512	94.434	5.93428	-4.07478
962	(±)-5'-Chloro-5'-deoxy-ENBA	Highly selective A1 agonist	90.0479	-0.441021	73.6613	96.9803	-0.747939	59.5454	93.5141	66.6033	-0.586333
963	G-1	Potent and selective GPR30 agonist	97.3545	-0.079795	94.6192	98.2138	-0.391004	76.2599	97.7841	85.4395	-0.227024
964	5-BDBD	Potent P2X4 receptor antagonist	94.0593	-0.107609	92.8125	99.5183	-0.012294	99.1515	96.7888	95.982	-0.0591646
965	Sumatriptan succinate	5-HT1 receptor agonist	96.0844	-0.249133	84.1402	103.086	-0.550762	68.266	99.5851	76.2031	-0.392079
966	PIM 1 Inhibitor 2	Pim-1 kinase inhibitor	82.1788	-0.74737	59.5689	86.3416	-0.317304	80.2568	84.2602	69.9129	-0.51637
967	CHR 2797	Aminopeptidase inhibitor	95.2827	ND	0	100.567	-8.29711	0.317922	97.9247	0.158961	-9.29711
968	Voglibose	Orally active α-glucosidase inhibitor	92.8837	-0.551287	68.2411	96.8594	-0.558461	67.9026	94.8715	68.0719	-0.554869
969	Indiplon	Subtype-selective GABAA receptor positive allosteric modulator	92.1522	-0.130253	91.3671	99.8774	-0.566201	67.5393	96.0148	79.4532	-0.331822
970	TAK 165	Potent and selective ErbB2 inhibitor	108.937	-1.11406	46.1992	109.639	-1.95719	25.753	109.288	35.9761	-1.47489
971	Kaempferol	Mitochondrial Ca2+ uniporter (MCU) activator; proapoptotic	82.5767	0.681527	160.384	84.4436	0.588661	150.385	83.5101	155.384	0.635841
972	(R)-CR8	Dual cdk1/cdk5 inhibitor. Also inhibits CK1	66.9685	-2.65778	15.8464	71.52	-2.10721	23.2095	69.2442	19.5279	-2.35639
973	SU 3327	Selective JNK inhibitor	86.4734	0.422293	134.006	93.4168	-0.0389741	97.3347	89.9451	115.67	0.210016
974	Tizanidine hydrochloride	α2 agonist	86.9732	0.199806	114.854	92.7576	0.157116	111.506	89.8654	113.18	0.178619
975	(R)-DRF053 dihydrochloride	Dual CK1/cdk inhibitor	82.7218	-2.23334	21.2666	85.3971	-1.199	43.5576	84.0595	32.4121	-1.6254
976	SANT-2	Inhibitor of hedgehog (Hh) signaling; antagonizes smoothened activity	84.6231	-2.28322	20.5439	87.8905	-1.93697	26.1164	86.2568	23.3302	-2.09973
977	Topiramate	GluR5 antagonist; anticonvulsant	87.0617	0.235667	117.745	91.0077	0.0848163	106.055	89.0347	111.9	0.162212
978	IPA 3	Group I p21-activated kinase (PAK) inhibitor	86.1055	0.0717364	105.098	82.4121	0.626504	154.382	84.2588	129.74	0.375624
979	VU 0238429	Selective positive allosteric modulator of M5 receptors	90.133	-0.764979	58.8462	85.708	-0.350339	78.44	87.9205	68.6431	-0.542813
980	SX 011	p38 MAPK inhibitor	86.8377	0.266331	120.274	90.0479	0.676559	159.832	88.4428	140.053	0.485977
981	Src I1	Dual site Src kinase inhibitor	79.2779	-0.0688181	95.3419	80.0958	0.308708	123.86	79.6869	109.601	0.132259
982	SB 328437	Potent and selective CCR3 antagonist	90.4574	0.350513	127.501	85.801	0.274447	120.953	88.1292	124.227	0.312981
983	Neurodazine	Induces neurogenesis in mature skeletal muscle cells	76.6216	0.000566636	100.039	83.8892	0.483856	139.848	80.2554	119.943	0.262354
984	Sal 003	Cell-permeable inhibitor of eIF2α dephosphorylation	81.286	-1.82971	28.1321	82.4962	-1.27308	41.3775	81.8911	34.7548	-1.52472
985	BAN ORL 24	Potent and selective NOP antagonist	81.3712	0.46068	137.619	85.1518	0.445876	136.214	83.2615	136.917	0.453297
986	SKA 31	Activator of KCa3.1 and KCa2 channels	76.6639	0.590983	150.627	78.548	0.734419	166.373	77.6059	158.5	0.664483
987	NPY 5RA972	Potent and selective NPY Y5 antagonist	86.1408	0.49067	140.51	86.6917	0.560501	147.478	86.4162	143.994	0.526008
988	G-15	High affinity and selective GPR30 antagonist	87.4646	0.775884	171.224	84.4162	1.02199	203.072	85.9404	187.148	0.904179
989	DS2	Positive allosteric modulator of δ-containing GABAA receptors	83.1258	0.651973	157.132	83.2343	0.585171	150.022	83.18	153.577	0.618959
990	CITCO	Selective CAR agonist	99.434	0.0567797	104.014	97.7514	0.212457	115.866	98.5927	109.94	0.136717
991	S26948	Selective PPARγ agonist; antidiabetic agent	89.4456	0.222324	116.661	89.3213	0.312934	124.223	89.3835	120.442	0.26834
992	4,4-Pentamethylenepiperidine hydrochloride	M2 proton channel blocker	85.27	0.292106	122.443	84.3131	-0.127826	91.5209	84.7915	106.982	0.0973651
993	A 740003	Potent and selective P2X7 antagonist	84.3554	0.430052	134.728	87.486	0.152408	111.142	85.9207	122.935	0.297899
994	CNQX	Potent AMPA/kainate antagonist	86.9368	0.414492	133.283	87.5755	0.0848163	106.055	87.2562	119.669	0.25905
995	AG 490	EGFR-kinase inhibitor. Also JAK2, JAK3 inhibitor	81.1046	0.468236	138.342	83.9691	0.653416	157.289	82.5369	147.815	0.563795
996	Cimaterol	β agonist	83.0152	0.398761	131.838	86.0101	0.354529	127.857	84.5126	129.847	0.376815
997	AG 18	EGFR/PDGFR-kinase inhibitor	83.0697	0.257636	119.552	85.0239	0.265752	120.226	84.0468	119.889	0.2617
998	AG 99	EGFR-kinase inhibitor	78.886	0.406648	132.56	84.8211	0.426503	134.397	81.8536	133.479	0.41661
999	4-(4-Fluorobenzoyl)-1-(4-phenylbutyl)-piperidine oxalate	Selective 5-HT2A antagonist	87.3783	0.0717364	105.098	90.6312	0.212457	115.866	89.0047	110.482	0.143812
1000	Tyrphostin B44, (+) enantiomer	EGFR-kinase inhibitor	84.6571	0.321605	124.972	87.5033	0.869665	182.724	86.0802	153.848	0.621505
1001	AG 556	EGFR-kinase inhibitor	82.6352	0.509102	142.316	86.4023	0.750088	168.19	84.5187	155.253	0.634621
1002	AG 555	Potent EGFR-kinase inhibitor	76.8193	0.512761	142.678	81.7576	0.718579	164.556	79.2885	153.617	0.619337
1003	AG 494	Potent EGFR-kinase inhibitor	78.5655	0.32577	125.333	81.3148	0.653416	157.289	79.9401	141.311	0.498874
1004	2-TEDC	5-, 12-, 15-Lipoxygenase inhibitor	76.9415	0.283566	121.72	78.1268	0.509859	142.391	77.5342	132.056	0.401145
1005	3-AQC	5-HT3 antagonist	81.46	0.317427	124.611	84.2842	0.350423	127.493	82.8721	126.052	0.334019
1006	8-Hydroxy-PIPAT oxalate	High affinity 5-HT1A agonist	87.8377	0.794037	173.392	86.6486	1.04649	206.55	87.2432	189.971	0.92578
1007	ICI-89406	β antagonist	85.9958	0.577073	149.182	87.8801	0.308708	123.86	86.9379	136.521	0.449122
1008	Cimetidine	H2 antagonist, I1 agonist	84.6269	0.321605	124.972	86.5363	0.142944	110.416	85.5816	117.694	0.235038
1009	Cyanopindolol hemifumarate	5-HT1A/1B antagonist. Also β-adrenergic antagonist	81.9563	0.433917	135.09	84.8695	0.329716	125.677	83.4129	130.383	0.382757
1010	CNQX disodium salt	Potent AMPA/kainate antagonist. More water soluble form of CNQX (Cat. No. 0190)	86.2746	0.0914432	106.544	90.7409	0.673276	159.469	88.5078	133.006	0.411494
1011	PD 168077 maleate	High affinity, selective D4 agonist	87.3476	0.464462	137.98	89.2885	0.350423	127.493	88.318	132.737	0.408569
1012	U0126	Potent, selective inhibitor of MEK1 and 2	79.2128	0.901199	186.762	78.1698	1.04649	206.55	78.6913	196.656	0.975674
1013	LFM-A13	Potent, selective BTK inhibitor	87.6978	0.433917	135.09	82.3039	0.32135	124.95	85.0008	130.02	0.378731
1014	Butabindide oxalate	CCK-inactivating serine protease inhibitor	91.9909	0.433917	135.09	84.5435	0.312934	124.223	88.2672	129.656	0.374693
1015	Nafadotride	Highly potent, preferential D3 antagonist	86.5494	0.222324	116.661	83.1187	0.457375	137.304	84.834	126.983	0.344631
1016	Cromakalim	KATP channel opener	90.1401	0.382856	130.392	84.4783	0.300219	123.133	87.3092	126.763	0.342129
1017	Levcromakalim	KATP channel opener. Active enantiomer of cromakalim (Cat. No. 1377)	87.7658	0.445448	136.174	87.4171	0.843612	179.454	87.5914	157.814	0.658223
1018	Chromanol 293B	IKs blocker. Also blocks ICFTR	95.966	0.430052	134.728	86.5608	0.57465	148.932	91.2634	141.83	0.504162
1019	Citalopram hydrobromide	Highly potent and selective 5-HT uptake inhibitor	88.463	0.257636	119.552	89.5055	0.317149	124.587	88.9842	122.069	0.287699
1020	(-)-[3R,4S]-Chromanol 293B	IKs blocker. Enantiomer of Chromanol 293B (Cat. No. 1412)	92.5006	0.199806	114.854	89.6644	0.354529	127.857	91.0825	121.356	0.279241
1021	DPN	Highly potent ERβ agonist	88.8803	0.270659	120.636	87.6053	0.32135	124.95	88.2428	122.793	0.296227
1022	HA14-1	Bcl-2 inhibitor. Induces apoptosis	91.6254	0.44927	136.535	87.6263	0.410817	132.944	89.6259	134.739	0.430172
1023	AG 825	Selective ErbB2 inhibitor	84.0139	0.32577	125.333	78.9998	0.378921	130.037	81.5068	127.685	0.35259
1024	Y 29794 oxalate	Prolyl endopeptidase inhibitor	74.1481	ND	0	74.9391	-4.66144	3.95155	74.5436	1.97578	-5.66144
1025	SCH 28080	H+,K+-ATPase inhibitor	84.4007	0.566551	148.098	88.3647	0.66338	158.379	86.3827	153.238	0.615778
1026	Bay 11-7085	Irreversible inhibitor of TNF-α-induced IκBα phosphorylation	93.7088	0.0816243	105.821	95.3092	0.567593	148.205	94.509	127.013	0.344975
1027	Bay 11-7821	Irreversible inhibitor of TNF-α-induced IκBα phosphorylation	92.9955	0.208855	115.577	95.3656	0.619697	153.655	94.1806	134.616	0.428852
1028	SR 33805 oxalate	Ca2+ channel blocker; binds allosterically to distinct site on L-type channels	87.5083	ND	0	86.1666	ND	0	86.8375	0	ND
1029	U0124	Inactive analog of U0126 (Cat. No. 1144)	86.7164	0.354595	127.863	88.0997	0.802125	174.367	87.408	151.115	0.595644
1030	SL 327	Selective inhibitor of MEK1 and MEK2; brain penetrant	86.5756	-0.102003	93.1739	87.4686	0.418682	133.671	87.0221	113.422	0.181703
1031	Norketamine hydrochloride	Potent, non-competitive NMDA antagonist	97.0703	0.0865413	106.182	97.7394	-0.566201	67.5393	97.4048	86.8607	-0.203224
1032	Y-26763	KATP channel opener	90.0456	0.186125	113.77	94.6595	-0.475945	71.8996	92.3525	92.835	-0.10726
1033	Y-27152	Prodrug of KATP channel opener Y-26763 (Cat. No. 2076); orally active in vivo	100.601	0.43777	135.451	96.6796	-0.168489	88.9774	98.6404	112.214	0.166255
1034	LY 320135	Selective CB1 receptor antagonist/inverse agonist	108.975	-0.0471116	96.7872	107.266	-0.61354	65.3591	108.121	81.0732	-0.302704
1035	MRS 3777 hemioxalate	High affinity, selective A3 antagonist	91.2452	0.0865413	106.182	89.7071	-0.377321	76.9866	90.4762	91.5844	-0.126827
1036	Proxyfan Oxalate	High affinity H3 ligand	98.0271	0.317427	124.611	96.4971	-0.00175834	99.8782	97.2621	112.244	0.166644
1037	Y-27632 dihydrochloride	Selective p160ROCK inhibitor	100.279	0.0963269	106.905	97.0987	-0.363766	77.7133	98.6888	92.3091	-0.115456
1038	NVP DPP 728 dihydrochloride	Potent, orally active DPP-IV inhibitor	98.8413	-0.345195	78.7201	96.7402	-0.247187	84.2537	97.7908	81.4869	-0.295359
1039	NXY 059	Free radical trapping agent; neuroprotectant	97.1892	0.0667686	104.737	99.3716	-0.558461	67.9026	98.2804	86.3197	-0.212238
1040	Donitriptan hydrochloride	5-HT1B/1D agonist	98.4034	-0.206402	86.6696	98.2225	-0.505408	70.4461	98.3129	78.5579	-0.348172
1041	K 858	Selective ATP-uncompetitive mitotic kinesin Eg5 inhibitor	91.2694	-0.0171827	98.8161	99.0907	-0.726419	60.4402	95.1801	79.6281	-0.32865
1042	FR 180204	Selective ERK inhibitor	94.6207	ND	0	94.7488	-2.87578	13.624	94.6847	6.812	-3.87578
1043	VU 0361737	Selective positive allosteric modulator at mGlu4	93.9033	0.168665	112.402	97.8634	-0.514064	70.0247	95.8833	91.2132	-0.132685
1044	AS 1949490	SH2 domain-containing inositol 5'-phosphatase 2 (SHIP2) inhibitor	116.537	-0.873681	54.5753	114.451	-2.13038	22.8398	115.494	38.7076	-1.36931
1045	PD 161570	Selective FGFR inhibitor	74.7873	ND	0	80.2511	ND	0	77.5192	0	ND
1046	Efonidipine hydrochloride monoethanolate	Ca2+ channel blocker (L- and T-type)	93.1902	-0.85538	55.272	103.65	-0.717646	60.8089	98.4199	58.0404	-0.78487
1047	BYK 204165	Selective PARP-1 inhibitor	95.7833	0.217028	116.234	98.1958	0.32561	125.319	96.9895	120.777	0.272341
1048	UPF 1069	PARP-2 inhibitor	91.2784	-0.100941	93.2425	101.402	-0.11806	92.1426	96.3403	92.6925	-0.109475
1049	Asenapine maleate	Novel antipsychotic agent	87.5202	ND	0	95.6869	-3.38548	9.56906	91.6035	4.78453	-4.38548
1050	BF 2649	H3 receptor inverse agonist/antagonist	97.5965	-0.725059	60.4972	103.521	-1.692	30.9497	100.559	45.7235	-1.12899
1051	RN 1747	Selective TRPV4 agonist	96.5347	0.182017	113.447	101.133	0.55287	146.7	98.8339	130.073	0.379327
1052	RN 1734	Selective TRPV4 antagonist	88.1667	0.238487	117.975	89.6272	0.726834	165.5	88.8969	141.738	0.503226
1053	XAV 939	Tankyrase inhibitor; inhibits wnt signaling	81.459	0.27217	120.762	84.8694	0.588675	150.386	83.1642	135.574	0.439085
1054	Repaglinide	KATP channel blocker	95.1153	0.495355	140.967	92.2083	0.671145	159.234	93.6618	150.1	0.585926
1055	CCMI	Positive allosteric modulator of α7 nAChR	83.5561	0.146134	110.66	90.3109	0.739631	166.975	86.9335	138.817	0.473189
1056	Cardiogenol C hydrochloride	Induces cardiomyogenesis in ESCs	90.3836	0.255426	119.369	86.7228	0.32561	125.319	88.5532	122.344	0.290945
1057	Tranylcypromine hydrochloride	Irreversible inhibitor of MAO-A, MAO-B and LSD1	87.2817	0.190849	114.144	91.4295	0.541953	145.594	89.3556	129.869	0.377056
1058	(-)-Bicuculline methobromide	Water-soluble GABAA antagonist	84.6171	0.229942	117.279	91.0763	0.541953	145.594	87.8467	131.436	0.394366
1059	(+)-Bicuculline	Potent GABAA antagonist	86.1629	0.042592	102.996	87.975	0.844051	179.508	87.069	141.252	0.498275
1060	(-)-Bicuculline methochloride	Water-soluble GABAA antagonist	95.1993	-0.0795414	94.6358	93.1341	0.549241	146.332	94.1667	120.484	0.268838
1061	Ibotenic acid	Non-selective NMDA agonist	82.3472	0.229942	117.279	87.6385	0.630499	154.81	84.9928	136.044	0.444077
1062	Muscimol	Potent GABAA agonist	79.923	0.425975	134.348	86.1672	0.798912	173.979	83.0451	154.163	0.624461
1063	Ambenonium dichloride	Cholinesterase inhibitor	83.8287	0.544423	145.844	89.6108	0.66109	158.128	86.7197	151.986	0.603935
1064	Clozapine	Dopamine antagonist with some D4 selectivity. Also 5-HT2A/2C antagonist	80.0942	0.585192	150.024	82.9881	1.04649	206.55	81.5411	178.287	0.834202
1065	(E)-Capsaicin	Prototypic vanilloid receptor agonist	87.7167	0.325282	125.291	88.552	0.538296	145.226	88.1343	135.258	0.435717
1066	Doxepin hydrochloride	Highly potent H1 antagonist. Also binds to H4 receptor	81.1728	0.42223	134	85.6028	0.884944	184.669	83.3878	159.334	0.672059
1067	Methylergometrine maleate	Active metabolite of methysergide (Cat. No. 1064)	84.6729	0.564952	147.934	87.9747	1.04649	206.55	86.3238	177.242	0.825721
1068	Physostigmine hemisulfate	Cholinesterase inhibitor	68.0673	0.758587	169.183	72.3772	1.04649	206.55	70.2223	187.867	0.90971
1069	Thalidomide	TNF-α synthesis inhibitor	83.6163	0.242741	118.324	90.6409	0.876278	183.563	87.1286	150.944	0.594009
1070	Galanthamine hydrobromide	Cholinesterase inhibitor	87.6709	0.22565	116.93	90.3196	0.674481	159.602	88.9953	138.266	0.46745
1071	Clonidine hydrochloride	α2 agonist. Also I1 ligand	83.3616	0.407149	132.606	88.9657	0.786633	172.504	86.1636	152.555	0.609332
1072	Castanospermine	Glucosidases α and β inhibitor	82.485	0.530573	144.45	83.4095	0.63393	155.179	82.9473	149.814	0.583177
1073	Loperamide hydrochloride	Peripherally acting μ agonist. Also Ca2+ channel blocker	81.1998	-3.86755	6.85096	85.4041	-1.54509	34.2674	83.302	20.5592	-2.28215
1074	EIT hydrobromide	Selective iNOS inhibitor, acts arginine binding site	81.0996	0.581839	149.676	86.0315	0.870471	182.826	83.5655	166.251	0.733361
1075	Ketanserin tartrate	Selective 5-HT2A antagonist. Also antagonist at 5-HT1D	78.9193	0.676067	159.778	87.8341	1.04649	206.55	83.3767	183.164	0.873136
1076	Haloperidol hydrochloride	Antagonist, partly D2 selective	85.2983	0.0811093	105.783	89.5684	0.691046	161.445	87.4333	133.614	0.418074
1077	4-Aminopyridine	Non-selective KV channel blocker	85.0828	0.451925	136.786	87.0719	0.823162	176.928	86.0773	156.857	0.649452
1078	Piroxicam	Cyclooxygenase-1 (COX-1) inhibitor	78.655	0.364846	128.774	86.2156	0.823162	176.928	82.4353	152.851	0.612128
1079	Buspirone hydrochloride	5-HT1A partial agonist	88.9429	0.644265	156.294	91.5364	0.893557	185.775	90.2397	171.035	0.774289
1080	Tacrine hydrochloride	Cholinesterase inhibitor	92.6809	0.141586	110.312	94.1845	0.574459	148.912	93.4327	129.612	0.374197
1081	Pindolol	β3 partial agonist	87.4307	0.395734	131.561	85.1492	0.720393	164.763	86.29	148.162	0.567177
1082	Cyproheptadine hydrochloride	5-HT2 antagonist	72.1434	-7.42827	0.580588	78.6466	-2.08454	23.5771	75.395	12.0788	-3.04945
1083	Chlorisondamine diiodide	Nicotinic antagonist; slow offset	78.8634	0.660254	158.036	88.1913	0.832152	178.034	83.5274	168.035	0.748761
1084	Guanfacine hydrochloride	α2A agonist	79.8822	0.376506	129.819	88.2299	0.952456	193.516	84.0561	161.668	0.693033
1085	Methysergide maleate	5-HT1/5-HT2 antagonist	78.5303	0.785078	172.319	83.8447	1.04649	206.55	81.1875	189.434	0.921698
1086	Oxotremorine M	Muscarinic agonist	81.1867	0.520098	143.405	86.0943	1.0064	200.889	83.6405	172.147	0.783642
1087	Lobeline hydrochloride	Nicotinic agonist	81.6739	0.591876	150.721	86.5176	1.04649	206.55	84.0958	178.635	0.837018
1088	Camptothecin	DNA topoisomerase inhibitor	67.6081	0.63782	155.598	74.4742	1.04649	206.55	71.0411	181.074	0.856579
1089	Ketoconazole	Cytochrome P450c17 inhibitor	85.4648	0.731602	166.048	88.53	1.04649	206.55	86.9974	186.299	0.897622
1090	Quercetin	Non-selective PI 3-kinase inhibitor	90.5604	0.657069	157.688	86.8742	1.0222	203.101	88.7173	180.394	0.851153
1091	Yohimbine hydrochloride	Selective α2 antagonist	89.9485	0.682344	160.474	88.3085	1.04649	206.55	89.1285	183.512	0.875877
1092	Oxymetazoline hydrochloride	α1A agonist	82.2379	0.883706	184.511	84.4712	1.04649	206.55	83.3545	195.531	0.967394
1093	SR 57227 hydrochloride	Potent, selective 5-HT3 agonist	85.0243	0.321264	124.943	84.7389	0.650965	157.022	84.8816	140.982	0.495513
1094	Methotrexate	Cytotoxic agent	88.1277	0.502468	141.663	93.0926	0.847011	179.877	90.6102	160.77	0.685
1095	Cyclopiazonic Acid	Inhibitor of SERCA ATPase	85.263	ND	0	86.0874	-3.44215	9.20044	85.6752	4.60022	-4.44215
1096	Vincristine sulfate	Disrupts microtubules	65.979	ND	0	70.0293	-2.35682	19.5221	68.0042	9.76107	-3.35682
1097	Ivermectin	Allosteric modulator of α7 nicotinic receptors	94.7192	-0.560373	67.8127	88.3028	0.489886	140.433	91.511	104.123	0.0582893
1098	Anisomycin	Protein synthesis inhibitor	50.2427	ND	0	54.8874	ND	0	52.5651	0	ND
1099	BADGE	PPARγ antagonist	88.0063	0.437154	135.393	88.8323	0.835136	178.402	88.4193	156.898	0.649825
1100	Colchicine	Inhibitor of tubulin	75.279	-0.0636967	95.6809	77.7155	0.416076	133.429	76.4972	114.555	0.196042
1101	(-)-Cytisine	Potent, selective neuronal nicotinic agonist	87.4524	0.127853	109.267	88.7486	0.545601	145.963	88.1005	127.615	0.351795
1102	Homoharringtonine	Inhibitor of protein synthesis. Antileukemic agent	26.655	ND	0	30.558	ND	0	28.6065	0	ND
1103	Daunorubicin hydrochloride	RNA synthesis inhibitor	54.3031	ND	0	63.0327	ND	0	58.6679	0	ND
1104	Alprostadil	Prostaglandin. Vasodilator and antiplatelet agent in vivo	88.5572	0.52709	144.102	94.8627	0.439795	135.641	91.71	139.872	0.484102
1105	Sulindac	Cyclooxygenase inhibitor (following metabolism to sulindac sulfide)	81.8296	0.669763	159.081	88.9416	1.04649	206.55	85.3856	182.816	0.87039
1106	Indomethacin	Cyclooxygenase inhibitor (COX-1 > COX-2)	89.057	0.360938	128.426	84.4525	0.774248	171.03	86.7548	149.728	0.582343
1107	Nilutamide	Androgen receptor antagonist. Orally active	82.129	0.313197	124.246	87.782	0.811088	175.453	84.9555	149.85	0.583515
1108	Flurbiprofen	Cyclooxygenase inhibitor	86.9694	0.268002	120.414	89.7768	0.647574	156.653	88.3731	138.534	0.470235
1109	Ipsapirone	Selective 5-HT1A agonist	86.7925	0.3452	127.033	87.2924	0.946949	192.779	87.0424	159.906	0.677223
1110	(R)-(-)-Apomorphine hydrochloride	Dopamine agonist; non-subtype-selective	72.2207	ND	0	76.8693	-6.09874	1.45914	74.545	0.729569	-7.09874
1111	Leflunomide	Dihydroorotate dehydrogenase inhibitor	93.2221	-0.66805	62.9357	93.5998	0.574459	148.912	93.411	105.924	0.0830268
1112	Cisplatin	Potent pro-apoptotic anticancer agent; activates caspase-3	91.3146	-0.184143	88.0172	94.3516	1.00375	200.52	92.8331	144.269	0.528759
1113	Tropisetron hydrochloride	Potent 5-HT3 receptor antagonist; orally active	95.1142	0.057157	104.041	96.4154	0.115865	108.362	95.7648	106.202	0.0868094
1114	Nimesulide	Cyclooxygenase-2 (COX-2) inhibitor	97.1083	-0.0689596	95.3325	96.5885	0.0247031	101.727	96.8484	98.5298	-0.0213683
1115	(-)-Bicuculline methiodide	Water-soluble GABAA antagonist	95.2766	0.0278785	101.951	94.9706	0.192327	114.261	95.1236	108.106	0.112445
1116	NSC 3852	Histone deacetylase inhibitor	55.0164	ND	0	54.9091	ND	0	54.9627	0	ND
1117	SUN-B 8155	Non-peptide calcitonin (CT) receptor agonist	94.8524	ND	0	98.2917	-3.50114	8.83183	96.5721	4.41591	-4.50114
1118	Pentylenetetrazole	CNS stimulant	95.0253	0.325282	125.291	96.9917	-0.0782129	94.723	96.0085	110.007	0.137595
1119	Histamine dihydrochloride	Endogenous histamine receptor agonist	94.3753	0.0811093	105.783	97.8123	-0.874556	54.5422	96.0938	80.1626	-0.318998
1120	Cevimeline hydrochloride	Selective M1 agonist	98.4691	-0.144718	90.4556	104.611	1.04649	206.55	101.54	148.503	0.570492

## Sheet: Secondary Screening Data
	Compound Name	21% Oxygen IC50	3% Oxygen IC50
Neurotransmission
	(R)-(-)-Apomorphine hydrochloride	2.92842	2.8
	(R)-(-)-Niguldipine hydrochloride	0.385926	0.7
	(S)-(+)-Niguldipine hydrochloride	1.43781	1.8
	2-CMDO	4.69862	2.7
	3-CPMT	2.10265	1.1
	3'-Fluorobenzylspiperone maleate	1.50073	2.1
	Asenapine maleate	3.1321	3.1
	Bromocriptine mesylate	1.95562	2.3
	Carvedilol	>5	2.7
	CGH 2466 dihydrochloride	1.0268	1.3
	Cisapride	>5	>5
	Cyproheptadine hydrochloride	2.22868	2.8
	Dihydroergocristine mesylate	1.89301	1.9
	FIT	1.63232	1.5
	Fluoxetine hydrochloride	3.15027	3
	GBR 12783 dihydrochloride	>5	5.3
	GBR 12909 dihydrochloride	4.85001	4.9
	GBR 12935 dihydrochloride	>5	5.2
	GP 2a	2.65602	2.9
	Indatraline hydrochloride	2.51945	2.6
	IPAG	no IC50	no IC50
	L-733,060 hydrochloride	4.86597	>5
	L-741,742 hydrochloride	5.4052	>5
	Loperamide hydrochloride	3.11626	1.3
	Lylamine hydrochloride	0.55864	0.9
	Medetomidine hydrochloride	4.91014	no IC50
	Methiothepin maleate	1.92305	1.9
	N-Benzylnaltrindole hydrochloride	1.89733	1.8
	NNC 05-2090 hydrochloride	1.54429	1.9
	PD 102807	4.88258	no IC50
	Pimozide	1.77552	1.9
	Rimcazole dihydrochloride	>5	2.6
	RS 39604 hydrochloride	no IC50	no IC50
	SB 228357	>5	no IC50
	SCS	0.519196	1.1
	Sertraline hydrochloride	3.34486	4.1
	SNAP 5089	1.5703	1.7
	Tetrindole mesylate	2.2	3.2
	ZM 241385	0.529898	>5
Intracellular Signaling
	(R)-DRF053 dihydrochloride	3.89352	no IC50
	1-Naphthyl PP1	0.41339	0.8
	10-DEBC hydrochloride	1.48742	1.9
	API-2	1.91707	0.5
	CGK 733	2.52415	4.7
	CMPD-1	2.25879	3.2
	Cyclosporin A	0.381629	0.8
	FR 180204	1.90245	5.1
	H 89 dihydrochloride	5.24818	4.9
	Indirubin-3'-oxime	0.624627	1.6
	PHA 665752	1.28532	1.3
	PP 2	0.193164	0.2
	Purvalanol A	0.363229	2.2
	SB 202190	0.717868	0.8
	SB 203580	2.06168	2.4
	SB 203580 hydrochloride	1.6356	2.1
	SB 239063	0.243255	0.3
	SKI II	1.27992	0.8
Ion Transport
	AM 404	0.579148	no IC50
	Cilnidipine	3.10364	>5
	CP 339818 hydrochloride	3.52745	>5
	Cyclopiazonic Acid	0.930578	1.6
	Dantrolene, sodium salt	1.36115	0.5
	KB-R7943 mesylate	>5	no IC50
	Mibefradil dihydrochloride	0.637294	0.6
	SR 33805 oxalate	1.49455	0.5
	SUN-B 8155	1.29143	1.8
Growth Factors
	BIBU 1361 dihydrochloride	1.3017	1.6
	BIBX 1382 dihydrochloride	1.9201	1.6
	LY 364947	1.5679	2.1
	PD 161570	0.853733	0.9
	Ro 08-2750	3.56056	no IC50
	SANT-2	5.19572	no IC50
	SD 208	0.287254	0.4
	WIN 64338 hydrochloride	4.9	5.3
	ZM 306416 hydrochloride	1.84925	2
	ZM 323881 hydrochloride	1.86823	1.8
Transcription Factors
	FERb 033	3.09487	no IC50
	GW 1929	no IC50	no IC50
	Raloxifene hydrochloride	1.96494	2.1
	T 0070907	0.572395	0.7
	Tamoxifen citrate	1.9	2.1
	Y 134	3.50192	2.3
Other
	Arcyriaflavin A	0.35726	0.4
	Artemisinin	1.02687	1.4
	Astemizole	2.17422	2
	Calpeptin	4.85791	5.3
	CHR 2797	0.279719	0.2
	CI 976	no IC50	no IC50
	Clemastine fumarate	2.25057	1.9
	Nocodazole	0.455558	1.9
	NTNCB hydrochloride	0.430639	0.5
	Orlistat	1.13358	4.5
	PAC 1	2.34112	no IC50
	RHC 80267	1.86021	no IC50
	SNAP 94847 hydrochloride	0.47328	1.3
	Taxol	0.3	0.3
	VU 0155069	3.1	1.4
	YM 90709	0.957182	0.2
